# Supplementary material for: Crystal structure of 2-{[1-(4-bromo­benz­yl)-1H-1,2,3-triazol-4-yl]meth­oxy}naph­thalene-1,4-dione
Source: Acta Crystallogr E Crystallogr Commun. 2015 Mar 11;71(Pt 4):o231–2. doi: 10.1107/S2056989015004429 (PMC4438838; doi:10.1107/S2056989015004429)
Supplement: Supplementary file 1 [file e-71-0o231-sup1.cif]

##############################################################################
#                                                                            #
# This CIF contains the data in a paper accepted for publication in          #
# Acta Crystallographica Section E. It conforms to the requirements of       #
# Notes for Authors for Acta Crystallographica Section E, and has been       #
# peer reviewed under the auspices of the IUCr Commission on Journals.       #
#                                                                            #
# Full details of the Crystallographic Information File format               #
# are given in the paper "The Crystallographic Information File (CIF):       #
# a New Standard Archive File for Crystallography" by S. R. Hall, F. H.      #
# Allen and I. D. Brown [Acta Cryst. (1991), A47, 655-685].                  #
#                                                                            #
# The current version of the core CIF dictionary is obtainable from          #
# ftp://ftp.iucr.org/pub/cif_core.dic.                                       #
#                                                                            #
# Software is freely available for graphical display of the structure(s)     #
# in this CIF. For information consult the CIF software page                 #
# http://www.iucr.org/resources/cif/software.                                #
#                                                                            #
# This file may be used for bona fide research purposes within the           #
# scientific community so long as proper attribution is given to the journal # 
# article from which it was obtained.                                        #
#                                                                            #
##############################################################################
data_global
_audit_creation_method     SHELXL-97
_journal_date_recd_electronic     2015-02-22
_journal_date_accepted     2015-03-03
_journal_name_full     'Acta Crystallographica, Section E'
_journal_year     2015
_journal_volume     71
_journal_issue      4
_journal_page_first     o231
_journal_page_last     o232
_journal_paper_category     HO
_journal_paper_doi     10.1107/S2056989015004429
_journal_coeditor_code     SU5090
_publ_contact_author_name     'A. Subbiah Pandi'
_publ_contact_author_address
;
  Department of Physics
  Presidency College
  Chennai 600 005
  India
;
_publ_contact_author_email     'aspandian59@gmail.com'
_publ_contact_author_fax     '044 091 2854 4894'
_publ_contact_author_phone     '044 091 24471061'
_publ_section_title
;\
Crystal structure of
2-{[1-(4-bromobenzyl)-1<i>H</i>-1,2,3-triazol-4-yl]methoxy}naphthalene-1,4-\
dione
;
loop_
    _publ_author_name
    _publ_author_address
    'Rajamani Raja'
;
      Department of Physics
      Presidency College (Autonomous)
      Chennai 600 005
      India
;
    'Subramani Kandhasamy'
;
     Organic Chemistry Division
     CSIR Central Leather Research Institute
     Chennai 600 020
     India
;
    ' Paramasivam T. Perumal'
;
     Organic Chemistry Division
     CSIR Central Leather Research Institute
     Chennai 600 020
     India
;
    'A. SubbiahPandi'
;    Department of Physics
     Presidency College (Autonomous)
     Chennai 600 005
     India
;
data_I
_database_code_depnum_ccdc_archive 'CCDC 1052111'
_audit_creation_method     SHELXL-97
_chemical_name_systematic
;\
2-{[1-(4-Bromobenzyl)-1<i>H</i>-1,2,3-triazol-4-yl]methoxy}naphthalene-1,4-\
dione
;
_chemical_name_common     ?
_chemical_formula_moiety     'C20 H14 Br N3 O3'
_chemical_formula_sum     'C20 H14 Br N3 O3'
_chemical_formula_iupac     'C20 H14 Br N3 O3'
_chemical_formula_weight     424.25
_chemical_melting_point     ?
_symmetry_cell_setting     monoclinic
_symmetry_space_group_name_H-M     'P 21/c'
_symmetry_space_group_name_Hall     '-P 2ybc'
loop_
    _symmetry_equiv_pos_as_xyz
    'x, y, z'
    '-x, y+1/2, -z+1/2'
    '-x, -y, -z'
    'x, -y-1/2, z-1/2'
_cell_length_a     16.4383(5)
_cell_length_b     13.1684(4)
_cell_length_c     8.2255(2)
_cell_angle_alpha     90.00
_cell_angle_beta     90.8270(10)
_cell_angle_gamma     90.00
_cell_volume     1780.36(9)
_cell_formula_units_Z     4
_cell_measurement_reflns_used     2887
_cell_measurement_theta_min     1.24
_cell_measurement_theta_max     28.30
_cell_measurement_temperature     293(2)
_exptl_crystal_description     block
_exptl_crystal_colour     colourless
_exptl_crystal_size_max     0.25
_exptl_crystal_size_mid     0.20
_exptl_crystal_size_min     0.20
_exptl_crystal_density_diffrn     1.583
_exptl_crystal_density_meas     ?
_exptl_crystal_density_method     'not measured'
_exptl_crystal_F_000     856
_exptl_absorpt_coefficient_mu     2.335
_exptl_absorpt_correction_type     multi-scan
_exptl_absorpt_process_details
;
(SADABS; Bruker, 2008)
;
_exptl_absorpt_correction_T_min     0.5928
_exptl_absorpt_correction_T_max     0.6523
_exptl_special_details     ?
_diffrn_ambient_temperature     293(2)
_diffrn_radiation_type     MoK\a
_diffrn_radiation_wavelength     0.71073
_diffrn_radiation_source     'fine-focus sealed tube'
_diffrn_radiation_monochromator     graphite
_diffrn_measurement_device_type     'Bruker SMART APEXII CCD'
_diffrn_measurement_method     '\w and \f scans'
_diffrn_detector_area_resol_mean     ?
_diffrn_reflns_number     17010
_diffrn_reflns_av_R_equivalents     0.0308
_diffrn_reflns_av_sigmaI/netI     0.0348
_diffrn_reflns_theta_min     1.24
_diffrn_reflns_theta_max     28.30
_diffrn_reflns_theta_full     28.30
_diffrn_measured_fraction_theta_max     0.999
_diffrn_measured_fraction_theta_full     0.999
_diffrn_reflns_limit_h_min     -21
_diffrn_reflns_limit_h_max     20
_diffrn_reflns_limit_k_min     -16
_diffrn_reflns_limit_k_max     17
_diffrn_reflns_limit_l_min     -10
_diffrn_reflns_limit_l_max     10
_diffrn_standards_number     ?
_diffrn_standards_interval_count     ?
_diffrn_standards_interval_time     ?
_diffrn_standards_decay_%     ?
_refine_special_details
;
Refinement of <i>F</i>^2^ against ALL reflections. The weighted <i>R</i>-factor
<i>wR</i> and goodness of fit <i>S</i> are based on <i>F</i>^2^, conventional
<i>R</i>-factors <i>R</i> are based on <i>F</i>, with <i>F</i> set to zero for
negative <i>F</i>^2^. The threshold expression of <i>F</i>^2^ >
\s(<i>F</i>^2^) is used only for calculating <i>R</i>-factors(gt) <i>etc</i>.
and is not relevant to the choice of reflections for refinement.
<i>R</i>-factors based on <i>F</i>^2^ are statistically about twice as large
as those based on <i>F</i>, and <i>R</i>- factors based on ALL data will be
even larger.
;
_reflns_number_total     4415
_reflns_number_gt     2887
_reflns_threshold_expression     I>2sigma(I)
_refine_ls_structure_factor_coef     Fsqd
_refine_ls_matrix_type     full
_refine_ls_R_factor_all     0.0795
_refine_ls_R_factor_gt     0.0435
_refine_ls_wR_factor_gt     0.1036
_refine_ls_wR_factor_ref     0.1192
_refine_ls_goodness_of_fit_ref     1.013
_refine_ls_restrained_S_all     1.013
_refine_ls_number_reflns     4415
_refine_ls_number_parameters     244
_refine_ls_number_restraints     0
_refine_ls_hydrogen_treatment     constr
_refine_ls_weighting_scheme     calc
_refine_ls_weighting_details
         'calc w=1/[\s^2^(Fo^2^)+(0.0595P)^2^+0.5827P] where P=(Fo^2^+2Fc^2^)/3'
_atom_sites_solution_hydrogens     geom
_atom_sites_solution_primary     direct
_atom_sites_solution_secondary     difmap
_refine_ls_shift/su_max     0.003
_refine_ls_shift/su_mean     0.000
_refine_diff_density_max     0.417
_refine_diff_density_min     -0.933
_refine_ls_extinction_method     none
_refine_ls_extinction_coef     ?
loop_
    _atom_type_symbol
    _atom_type_description
    _atom_type_scat_dispersion_real
    _atom_type_scat_dispersion_imag
    _atom_type_scat_source
    'C' 'C' 0.0033 0.0016
                         'International Tables Vol C Tables 4.2.6.8 and 6.1.1.4'
    'H' 'H' 0.0000 0.0000
                         'International Tables Vol C Tables 4.2.6.8 and 6.1.1.4'
    'N' 'N' 0.0061 0.0033
                         'International Tables Vol C Tables 4.2.6.8 and 6.1.1.4'
    'O' 'O' 0.0106 0.0060
                         'International Tables Vol C Tables 4.2.6.8 and 6.1.1.4'
    'Br' 'Br' -0.2901 2.4595
                         'International Tables Vol C Tables 4.2.6.8 and 6.1.1.4'
_computing_data_collection
;
<i>APEX2</i> (Bruker, 2008)
;
_computing_cell_refinement
;
<i>SAINT</i> (Bruker, 2008)
;
_computing_data_reduction
;
<i>SAINT</i> (Bruker, 2008)
;
_computing_structure_solution
;
SHELXS97 (Sheldrick, 2008)
;
_computing_structure_refinement
;
SHELXL97 (Sheldrick, 2008)
;
_computing_molecular_graphics
;
<i>PLATON</i> (Spek, 2009)
;
_computing_publication_material
;
<i>SHELXL97</i> (Sheldrick, 2008) and <i>PLATON</i> (Spek, 2009)
;
loop_
    _atom_site_type_symbol
    _atom_site_label
    _atom_site_fract_x
    _atom_site_fract_y
    _atom_site_fract_z
    _atom_site_U_iso_or_equiv
    _atom_site_adp_type
    _atom_site_calc_flag
    _atom_site_refinement_flags
    _atom_site_occupancy
    _atom_site_symmetry_multiplicity
    _atom_site_disorder_assembly
    _atom_site_disorder_group
    C C1 0.32817(17) 0.37072(18) -0.0249(3) 0.0477(6) Uani d . 1 1 . .
    H H1 0.3479 0.4340 0.0067 0.057 Uiso calc R 1 1 . .
    C C2 0.25884(18) 0.3640(2) -0.1206(3) 0.0541(7) Uani d . 1 1 . .
    H H2 0.2316 0.4228 -0.1523 0.065 Uiso calc R 1 1 . .
    C C3 0.22993(16) 0.2711(2) -0.1692(3) 0.0545(7) Uani d . 1 1 . .
    H H3 0.1838 0.2673 -0.2356 0.065 Uiso calc R 1 1 . .
    C C4 0.26908(16) 0.1828(2) -0.1200(3) 0.0487(6) Uani d . 1 1 . .
    H H4 0.2488 0.1200 -0.1526 0.058 Uiso calc R 1 1 . .
    C C5 0.33842(14) 0.18813(17) -0.0221(3) 0.0387(5) Uani d . 1 1 . .
    C C6 0.37999(16) 0.09419(17) 0.0346(3) 0.0421(6) Uani d . 1 1 . .
    C C7 0.45299(16) 0.10389(17) 0.1362(3) 0.0421(6) Uani d . 1 1 . .
    H H7 0.4800 0.0455 0.1704 0.051 Uiso calc R 1 1 . .
    C C8 0.48218(15) 0.19489(17) 0.1817(3) 0.0389(5) Uani d . 1 1 . .
    C C9 0.44255(15) 0.29198(17) 0.1280(3) 0.0410(5) Uani d . 1 1 . .
    C C10 0.36854(15) 0.28351(16) 0.0242(3) 0.0385(5) Uani d . 1 1 . .
    C C11 0.59314(15) 0.12805(17) 0.3357(3) 0.0447(6) Uani d . 1 1 . .
    H H11A 0.6115 0.0873 0.2450 0.054 Uiso calc R 1 1 . .
    H H11B 0.5606 0.0856 0.4060 0.054 Uiso calc R 1 1 . .
    C C12 0.66411(15) 0.17104(17) 0.4275(3) 0.0415(5) Uani d . 1 1 . .
    C C13 0.68666(15) 0.26868(17) 0.4532(3) 0.0410(5) Uani d . 1 1 . .
    H H13 0.6606 0.3271 0.4158 0.049 Uiso calc R 1 1 . .
    C C14 0.80758(16) 0.3445(2) 0.6053(3) 0.0488(6) Uani d . 1 1 . .
    H H14A 0.8309 0.3247 0.7095 0.059 Uiso calc R 1 1 . .
    H H14B 0.7750 0.4050 0.6222 0.059 Uiso calc R 1 1 . .
    C C15 0.87538(15) 0.36917(18) 0.4899(3) 0.0420(5) Uani d . 1 1 . .
    C C16 0.93614(18) 0.2990(2) 0.4612(4) 0.0565(7) Uani d . 1 1 . .
    H H16 0.9345 0.2359 0.5116 0.068 Uiso calc R 1 1 . .
    C C17 0.99932(18) 0.3220(2) 0.3580(4) 0.0628(8) Uani d . 1 1 . .
    H H17 1.0402 0.2747 0.3394 0.075 Uiso calc R 1 1 . .
    C C18 1.00118(16) 0.4152(2) 0.2834(3) 0.0506(6) Uani d . 1 1 . .
    C C19 0.94163(17) 0.4853(2) 0.3095(3) 0.0532(6) Uani d . 1 1 . .
    H H19 0.9433 0.5482 0.2583 0.064 Uiso calc R 1 1 . .
    C C20 0.87863(17) 0.4614(2) 0.4131(3) 0.0494(6) Uani d . 1 1 . .
    H H20 0.8378 0.5089 0.4308 0.059 Uiso calc R 1 1 . .
    N N1 0.71901(16) 0.11000(16) 0.5018(3) 0.0625(7) Uani d . 1 1 . .
    N N2 0.77460(15) 0.16630(17) 0.5737(3) 0.0628(7) Uani d . 1 1 . .
    N N3 0.75486(12) 0.26276(15) 0.5446(2) 0.0428(5) Uani d . 1 1 . .
    O O1 0.47077(12) 0.37334(12) 0.1695(2) 0.0578(5) Uani d . 1 1 . .
    O O2 0.35311(12) 0.01052(13) -0.0017(2) 0.0591(5) Uani d . 1 1 . .
    O O3 0.54657(11) 0.21317(12) 0.2785(2) 0.0480(4) Uani d . 1 1 . .
    Br Br1 1.08857(2) 0.44786(3) 0.14393(4) 0.07837(17) Uani d . 1 1 . .
loop_
    _atom_site_aniso_label
    _atom_site_aniso_U_11
    _atom_site_aniso_U_22
    _atom_site_aniso_U_33
    _atom_site_aniso_U_12
    _atom_site_aniso_U_13
    _atom_site_aniso_U_23
    C1 0.0497(16) 0.0378(13) 0.0558(14) 0.0009(12) 0.0050(12) -0.0021(11)
    C2 0.0514(17) 0.0522(16) 0.0586(15) 0.0098(13) 0.0028(13) 0.0060(12)
    C3 0.0387(15) 0.0711(19) 0.0536(14) 0.0025(13) 0.0001(12) 0.0037(13)
    C4 0.0466(15) 0.0509(15) 0.0486(13) -0.0089(12) 0.0031(11) -0.0067(11)
    C5 0.0409(13) 0.0379(12) 0.0375(11) -0.0041(10) 0.0084(9) -0.0056(9)
    C6 0.0474(15) 0.0329(12) 0.0461(12) -0.0055(11) 0.0056(11) -0.0087(10)
    C7 0.0456(15) 0.0298(12) 0.0509(13) 0.0017(10) -0.0001(11) -0.0048(10)
    C8 0.0381(13) 0.0330(12) 0.0458(12) -0.0029(10) 0.0040(10) -0.0041(9)
    C9 0.0433(14) 0.0319(12) 0.0479(12) -0.0024(10) 0.0071(10) -0.0026(10)
    C10 0.0407(13) 0.0331(12) 0.0420(11) -0.0008(10) 0.0084(10) -0.0020(9)
    C11 0.0432(14) 0.0306(12) 0.0602(14) 0.0006(10) -0.0015(11) -0.0038(10)
    C12 0.0398(13) 0.0341(12) 0.0508(13) -0.0019(11) 0.0037(10) -0.0003(10)
    C13 0.0390(13) 0.0358(12) 0.0482(12) 0.0036(10) -0.0021(10) 0.0001(10)
    C14 0.0443(15) 0.0543(15) 0.0478(13) -0.0065(12) -0.0041(11) -0.0056(11)
    C15 0.0376(13) 0.0474(14) 0.0406(11) -0.0050(11) -0.0091(10) -0.0040(10)
    C16 0.0542(17) 0.0477(15) 0.0677(17) 0.0023(13) 0.0016(13) 0.0069(13)
    C17 0.0464(17) 0.0701(19) 0.0719(18) 0.0147(15) 0.0026(14) -0.0014(16)
    C18 0.0389(15) 0.0725(18) 0.0403(12) -0.0077(13) -0.0046(11) -0.0019(12)
    C19 0.0519(17) 0.0582(16) 0.0493(13) -0.0001(14) -0.0044(12) 0.0105(12)
    C20 0.0473(16) 0.0517(15) 0.0492(13) 0.0077(12) -0.0039(12) 0.0016(11)
    N1 0.0598(16) 0.0377(12) 0.0895(17) -0.0032(11) -0.0182(13) 0.0130(12)
    N2 0.0595(15) 0.0447(13) 0.0836(16) -0.0032(12) -0.0210(13) 0.0151(12)
    N3 0.0412(12) 0.0389(11) 0.0481(11) -0.0035(9) -0.0021(9) 0.0019(9)
    O1 0.0615(13) 0.0288(9) 0.0826(13) -0.0067(8) -0.0128(10) -0.0080(8)
    O2 0.0655(13) 0.0337(9) 0.0777(13) -0.0108(9) -0.0115(10) -0.0110(9)
    O3 0.0449(10) 0.0330(9) 0.0657(11) -0.0025(7) -0.0115(8) -0.0047(8)
    Br1 0.0513(2) 0.1308(4) 0.05317(19) -0.00707(18) 0.00537(14) 0.01042(17)
_geom_special_details
;
All e.s.d.'s (except the e.s.d. in the dihedral angle between two l.s. planes)
are estimated using the full covariance matrix. The cell e.s.d.'s are taken
into account individually in the estimation of e.s.d.'s in distances, angles
and torsion angles; correlations between e.s.d.'s in cell parameters are only
used when they are defined by crystal symmetry. An approximate (isotropic)
treatment of cell e.s.d.'s is used for estimating e.s.d.'s involving l.s.
planes.
;
loop_
    _geom_bond_atom_site_label_1
    _geom_bond_atom_site_label_2
    _geom_bond_site_symmetry_2
    _geom_bond_distance
    _geom_bond_publ_flag
    C1 C2 . 1.379(4) ?
    C1 C10 . 1.384(3) ?
    C1 H1 . 0.9300 ?
    C2 C3 . 1.369(4) ?
    C2 H2 . 0.9300 ?
    C3 C4 . 1.386(4) ?
    C3 H3 . 0.9300 ?
    C4 C5 . 1.388(3) ?
    C4 H4 . 0.9300 ?
    C5 C10 . 1.401(3) ?
    C5 C6 . 1.485(3) ?
    C6 O2 . 1.223(3) ?
    C6 C7 . 1.458(4) ?
    C7 C8 . 1.342(3) ?
    C7 H7 . 0.9300 ?
    C8 O3 . 1.337(3) ?
    C8 C9 . 1.498(3) ?
    C9 O1 . 1.215(3) ?
    C9 C10 . 1.480(3) ?
    C11 O3 . 1.433(3) ?
    C11 C12 . 1.492(3) ?
    C11 H11A . 0.9700 ?
    C11 H11B . 0.9700 ?
    C12 N1 . 1.348(3) ?
    C12 C13 . 1.354(3) ?
    C13 N3 . 1.343(3) ?
    C13 H13 . 0.9300 ?
    C14 N3 . 1.466(3) ?
    C14 C15 . 1.509(3) ?
    C14 H14A . 0.9700 ?
    C14 H14B . 0.9700 ?
    C15 C20 . 1.371(3) ?
    C15 C16 . 1.383(4) ?
    C16 C17 . 1.384(4) ?
    C16 H16 . 0.9300 ?
    C17 C18 . 1.373(4) ?
    C17 H17 . 0.9300 ?
    C18 C19 . 1.364(4) ?
    C18 Br1 . 1.901(3) ?
    C19 C20 . 1.387(4) ?
    C19 H19 . 0.9300 ?
    C20 H20 . 0.9300 ?
    N1 N2 . 1.311(3) ?
    N2 N3 . 1.332(3) ?
loop_
    _geom_angle_atom_site_label_1
    _geom_angle_atom_site_label_2
    _geom_angle_atom_site_label_3
    _geom_angle_site_symmetry_1
    _geom_angle_site_symmetry_3
    _geom_angle
    _geom_angle_publ_flag
    C2 C1 C10 . . 120.2(2) ?
    C2 C1 H1 . . 119.9 ?
    C10 C1 H1 . . 119.9 ?
    C3 C2 C1 . . 120.3(3) ?
    C3 C2 H2 . . 119.8 ?
    C1 C2 H2 . . 119.8 ?
    C2 C3 C4 . . 120.4(3) ?
    C2 C3 H3 . . 119.8 ?
    C4 C3 H3 . . 119.8 ?
    C3 C4 C5 . . 120.1(2) ?
    C3 C4 H4 . . 120.0 ?
    C5 C4 H4 . . 120.0 ?
    C4 C5 C10 . . 119.1(2) ?
    C4 C5 C6 . . 120.7(2) ?
    C10 C5 C6 . . 120.1(2) ?
    O2 C6 C7 . . 120.7(2) ?
    O2 C6 C5 . . 120.7(2) ?
    C7 C6 C5 . . 118.6(2) ?
    C8 C7 C6 . . 121.7(2) ?
    C8 C7 H7 . . 119.1 ?
    C6 C7 H7 . . 119.1 ?
    O3 C8 C7 . . 127.1(2) ?
    O3 C8 C9 . . 111.04(19) ?
    C7 C8 C9 . . 121.8(2) ?
    O1 C9 C10 . . 122.4(2) ?
    O1 C9 C8 . . 120.5(2) ?
    C10 C9 C8 . . 117.12(19) ?
    C1 C10 C5 . . 119.9(2) ?
    C1 C10 C9 . . 119.5(2) ?
    C5 C10 C9 . . 120.6(2) ?
    O3 C11 C12 . . 106.23(18) ?
    O3 C11 H11A . . 110.5 ?
    C12 C11 H11A . . 110.5 ?
    O3 C11 H11B . . 110.5 ?
    C12 C11 H11B . . 110.5 ?
    H11A C11 H11B . . 108.7 ?
    N1 C12 C13 . . 108.4(2) ?
    N1 C12 C11 . . 121.1(2) ?
    C13 C12 C11 . . 130.5(2) ?
    N3 C13 C12 . . 104.9(2) ?
    N3 C13 H13 . . 127.6 ?
    C12 C13 H13 . . 127.6 ?
    N3 C14 C15 . . 112.5(2) ?
    N3 C14 H14A . . 109.1 ?
    C15 C14 H14A . . 109.1 ?
    N3 C14 H14B . . 109.1 ?
    C15 C14 H14B . . 109.1 ?
    H14A C14 H14B . . 107.8 ?
    C20 C15 C16 . . 118.7(2) ?
    C20 C15 C14 . . 120.9(2) ?
    C16 C15 C14 . . 120.4(2) ?
    C15 C16 C17 . . 120.6(3) ?
    C15 C16 H16 . . 119.7 ?
    C17 C16 H16 . . 119.7 ?
    C18 C17 C16 . . 119.4(3) ?
    C18 C17 H17 . . 120.3 ?
    C16 C17 H17 . . 120.3 ?
    C19 C18 C17 . . 120.9(3) ?
    C19 C18 Br1 . . 119.5(2) ?
    C17 C18 Br1 . . 119.6(2) ?
    C18 C19 C20 . . 119.2(3) ?
    C18 C19 H19 . . 120.4 ?
    C20 C19 H19 . . 120.4 ?
    C15 C20 C19 . . 121.2(3) ?
    C15 C20 H20 . . 119.4 ?
    C19 C20 H20 . . 119.4 ?
    N2 N1 C12 . . 108.9(2) ?
    N1 N2 N3 . . 107.0(2) ?
    N2 N3 C13 . . 110.8(2) ?
    N2 N3 C14 . . 119.9(2) ?
    C13 N3 C14 . . 129.3(2) ?
    C8 O3 C11 . . 117.99(18) ?
loop_
    _geom_torsion_atom_site_label_1
    _geom_torsion_atom_site_label_2
    _geom_torsion_atom_site_label_3
    _geom_torsion_atom_site_label_4
    _geom_torsion_site_symmetry_1
    _geom_torsion_site_symmetry_2
    _geom_torsion_site_symmetry_3
    _geom_torsion_site_symmetry_4
    _geom_torsion
    _geom_torsion_publ_flag
    C10 C1 C2 C3 . . . . -0.7(4) ?
    C1 C2 C3 C4 . . . . 1.3(4) ?
    C2 C3 C4 C5 . . . . -0.6(4) ?
    C3 C4 C5 C10 . . . . -0.8(4) ?
    C3 C4 C5 C6 . . . . 178.7(2) ?
    C4 C5 C6 O2 . . . . -1.2(4) ?
    C10 C5 C6 O2 . . . . 178.2(2) ?
    C4 C5 C6 C7 . . . . 179.5(2) ?
    C10 C5 C6 C7 . . . . -1.1(3) ?
    O2 C6 C7 C8 . . . . -177.9(2) ?
    C5 C6 C7 C8 . . . . 1.3(4) ?
    C6 C7 C8 O3 . . . . 177.6(2) ?
    C6 C7 C8 C9 . . . . -1.3(4) ?
    O3 C8 C9 O1 . . . . 1.8(3) ?
    C7 C8 C9 O1 . . . . -179.2(2) ?
    O3 C8 C9 C10 . . . . -178.0(2) ?
    C7 C8 C9 C10 . . . . 1.0(3) ?
    C2 C1 C10 C5 . . . . -0.6(4) ?
    C2 C1 C10 C9 . . . . -179.5(2) ?
    C4 C5 C10 C1 . . . . 1.4(3) ?
    C6 C5 C10 C1 . . . . -178.1(2) ?
    C4 C5 C10 C9 . . . . -179.8(2) ?
    C6 C5 C10 C9 . . . . 0.8(3) ?
    O1 C9 C10 C1 . . . . -1.7(4) ?
    C8 C9 C10 C1 . . . . 178.1(2) ?
    O1 C9 C10 C5 . . . . 179.4(2) ?
    C8 C9 C10 C5 . . . . -0.8(3) ?
    O3 C11 C12 N1 . . . . 178.0(2) ?
    O3 C11 C12 C13 . . . . -2.2(4) ?
    N1 C12 C13 N3 . . . . -0.5(3) ?
    C11 C12 C13 N3 . . . . 179.7(2) ?
    N3 C14 C15 C20 . . . . 114.2(3) ?
    N3 C14 C15 C16 . . . . -66.6(3) ?
    C20 C15 C16 C17 . . . . 0.6(4) ?
    C14 C15 C16 C17 . . . . -178.7(2) ?
    C15 C16 C17 C18 . . . . -0.3(4) ?
    C16 C17 C18 C19 . . . . -0.1(4) ?
    C16 C17 C18 Br1 . . . . 179.2(2) ?
    C17 C18 C19 C20 . . . . 0.1(4) ?
    Br1 C18 C19 C20 . . . . -179.1(2) ?
    C16 C15 C20 C19 . . . . -0.6(4) ?
    C14 C15 C20 C19 . . . . 178.7(2) ?
    C18 C19 C20 C15 . . . . 0.2(4) ?
    C13 C12 N1 N2 . . . . 0.4(3) ?
    C11 C12 N1 N2 . . . . -179.8(2) ?
    C12 N1 N2 N3 . . . . -0.1(3) ?
    N1 N2 N3 C13 . . . . -0.3(3) ?
    N1 N2 N3 C14 . . . . -178.0(2) ?
    C12 C13 N3 N2 . . . . 0.5(3) ?
    C12 C13 N3 C14 . . . . 177.9(2) ?
    C15 C14 N3 N2 . . . . 86.2(3) ?
    C15 C14 N3 C13 . . . . -91.0(3) ?
    C7 C8 O3 C11 . . . . 3.3(4) ?
    C9 C8 O3 C11 . . . . -177.8(2) ?
    C12 C11 O3 C8 . . . . 175.2(2) ?
loop_
    _geom_hbond_atom_site_label_D
    _geom_hbond_atom_site_label_H
    _geom_hbond_atom_site_label_A
    _geom_hbond_site_symmetry_A
    _geom_hbond_distance_DH
    _geom_hbond_distance_HA
    _geom_hbond_distance_DA
    _geom_hbond_angle_DHA
    C1 H1 N1 2_655 0.93 2.57 3.251(3) 131
    C13 H13 O2 2_655 0.93 2.53 3.277(3) 138
    C11 H11A O2 3_655 0.97 2.46 3.425(3) 175
