# Supplementary material for: Crystal structure of 2-{[1-(4-bromo­benz­yl)-1H-1,2,3-triazol-4-yl]meth­oxy}naph­thalene-1,4-dione
Source: Acta Crystallogr E Crystallogr Commun. 2015 Mar 11;71(Pt 4):o231–2. doi: 10.1107/S2056989015004429 (PMC4438838; doi:10.1107/S2056989015004429)
Supplement: Supplementary file 2 [file e-71-0o231-Isup2.hkl]

# 
# h,k,l, Fc-squared, Fo-squared, sigma(Fo-squared) and status flag 
# 
data_I
_shelx_title ' LT4 in P2(1)/c' 
_shelx_refln_list_code          4 
_shelx_F_calc_maximum      387.08 
_exptl_crystal_F_000       856.00 
_reflns_d_resolution_high  0.7496 
 
loop_ 
 _symmetry_equiv_pos_as_xyz 
 'x, y, z' 
 '-x, y+1/2, -z+1/2' 
 '-x, -y, -z' 
 'x, -y-1/2, z-1/2' 
 
_cell_length_a    16.4383 
_cell_length_b    13.1684 
_cell_length_c     8.2255 
_cell_angle_alpha  90.000 
_cell_angle_beta   90.827 
_cell_angle_gamma  90.000 
 
_shelx_F_squared_multiplier     1.000 
 
loop_ 
 _refln_index_h 
 _refln_index_k 
 _refln_index_l 
 _refln_F_squared_calc 
 _refln_F_squared_meas 
 _refln_F_squared_sigma 
 _refln_observed_status 
   1   0   0       91.33      112.59      3.52 o 
   2   0   0     1359.08     1369.49     18.47 o 
   3   0   0     2857.74     2980.12     39.80 o 
   4   0   0       52.25       44.61      2.29 o 
   5   0   0    12270.54    11594.23    175.88 o 
   6   0   0     7789.78     7476.29    140.25 o 
   7   0   0     8103.93     8372.93    128.48 o 
   8   0   0       39.64       42.41      7.30 o 
   9   0   0     5689.56     6063.87    107.57 o 
  10   0   0       47.42       32.71      6.76 o 
  11   0   0     5681.19     5985.27    115.06 o 
  12   0   0     1938.37     2089.55     44.44 o 
  13   0   0     1295.91     1381.72     32.61 o 
  14   0   0        1.50       -9.27      9.27 o 
  15   0   0      123.37      155.94     12.65 o 
  16   0   0      101.56       96.84     12.47 o 
  17   0   0      142.05      130.89     13.51 o 
  18   0   0       17.28       44.86     21.11 o 
  19   0   0       55.57       51.90     22.87 o 
  20   0   0        0.80      -20.23     25.51 o 
  21   0   0       85.88       29.91     25.51 o 
   1   1   0       28.61       26.01      0.82 o 
   2   1   0     2249.38     2203.69     18.69 o 
   3   1   0     2381.94     2515.43     22.44 o 
   4   1   0      187.04      199.76      3.71 o 
   5   1   0       72.39       74.90      4.59 o 
   6   1   0      116.90      100.57      3.51 o 
   7   1   0      189.19      187.68      5.13 o 
   8   1   0     1788.39     1930.38     25.08 o 
   9   1   0      395.56      480.88     12.38 o 
  10   1   0     1633.68     1882.14     28.14 o 
  11   1   0        0.33       -4.78      4.78 o 
  12   1   0      289.70      314.70     11.81 o 
  13   1   0      286.50      272.82      9.78 o 
  14   1   0      213.44      212.80      9.03 o 
  15   1   0      350.38      357.04     14.98 o 
  16   1   0        5.81        5.21      7.54 o 
  17   1   0        4.13       -5.59      8.06 o 
  18   1   0      311.75      298.42     18.96 o 
  19   1   0        5.23      -13.00     15.63 o 
  20   1   0       56.85       44.37     17.91 o 
  21   1   0       12.76      -22.87     22.87 o 
   0   2   0     2162.58     2079.41     20.61 o 
   1   2   0    21282.68    16163.86    234.63 o 
   2   2   0     7840.07     7398.56     53.69 o 
   3   2   0       20.50       37.42      1.60 o 
   4   2   0    18011.29    16079.46    161.93 o 
   5   2   0     5561.33     5527.82     59.85 o 
   6   2   0     3203.68     3317.67     40.36 o 
   7   2   0     1659.10     1601.70     20.76 o 
   8   2   0        8.03        9.90      3.89 o 
   9   2   0      162.12      200.86      6.79 o 
  10   2   0     2599.72     2688.45     38.37 o 
  11   2   0     1918.70     1887.56     28.58 o 
  12   2   0      583.96      594.24     13.18 o 
  13   2   0       21.08       16.54      6.35 o 
  14   2   0      143.29      156.85      9.52 o 
  15   2   0       71.46       58.78      8.36 o 
  16   2   0      499.58      507.66     20.48 o 
  17   2   0      170.45      173.96     10.60 o 
  18   2   0      170.42      205.22     19.28 o 
  19   2   0       11.40       31.61     15.85 o 
  20   2   0        5.05        3.24     17.38 o 
  21   2   0       12.14       12.73     18.78 o 
   1   3   0     2777.27     2746.03     21.99 o 
   2   3   0     1356.82     1422.19     11.72 o 
   3   3   0     7983.13     7867.32     65.39 o 
   4   3   0     5143.28     5091.36     51.10 o 
   5   3   0     3442.63     3686.59     49.48 o 
   6   3   0      692.31      698.28     10.14 o 
   7   3   0       36.68       35.87      3.18 o 
   8   3   0     7095.03     7065.23     84.49 o 
   9   3   0     1167.08     1234.96     19.34 o 
  10   3   0     1605.65     1679.11     25.39 o 
  11   3   0      345.21      391.53     10.70 o 
  12   3   0       20.61        9.19      5.81 o 
  13   3   0     1589.48     1627.18     26.34 o 
  14   3   0     1694.75     1750.56     28.32 o 
  15   3   0       26.14       28.94      8.89 o 
  16   3   0      453.87      466.50     15.17 o 
  17   3   0        0.07        0.90     10.85 o 
  18   3   0       97.43      118.50     17.10 o 
  19   3   0      325.71      333.15     40.46 o 
  20   3   0       33.96       11.15     17.10 o 
  21   3   0       10.93      -10.86     18.78 o 
   0   4   0      161.96      185.42      3.18 o 
   1   4   0     2561.26     2433.79     20.53 o 
   2   4   0      242.77      217.36      3.11 o 
   3   4   0      251.45      272.24      3.76 o 
   4   4   0     1109.75     1127.85     12.76 o 
   5   4   0      461.93      437.27      6.11 o 
   6   4   0      746.76      743.95     10.92 o 
   7   4   0     2873.27     2986.18     39.50 o 
   8   4   0      335.11      375.98      8.44 o 
   9   4   0       30.65       25.38      5.59 o 
  10   4   0      493.31      536.38     11.71 o 
  11   4   0       10.64        5.56      5.52 o 
  12   4   0       92.82       85.45      6.93 o 
  13   4   0      191.23      192.60      8.79 o 
  14   4   0       59.42       51.24     12.57 o 
  15   4   0      574.15      563.22     15.31 o 
  16   4   0       29.16       31.99      8.78 o 
  17   4   0        2.10        1.69     10.85 o 
  18   4   0       54.69       56.85     15.85 o 
  19   4   0        4.66       -8.24     15.85 o 
  20   4   0        5.33       -4.20     18.15 o 
  21   4   0        5.66        5.28     20.23 o 
   1   5   0     2328.95     2405.64     24.55 o 
   2   5   0     5413.00     5393.65     53.76 o 
   3   5   0     5734.30     5693.46     56.94 o 
   4   5   0      721.74      656.13      8.06 o 
   5   5   0      185.24      238.06      4.62 o 
   6   5   0     1578.34     1817.43     19.61 o 
   7   5   0     2376.58     2353.42     27.17 o 
   8   5   0     2319.68     2363.36     30.05 o 
   9   5   0     3848.68     3744.14     51.78 o 
  10   5   0      320.78      311.71     16.25 o 
  11   5   0        1.36       -1.08      5.50 o 
  12   5   0      310.13      332.98     11.02 o 
  13   5   0      123.22      135.04      8.22 o 
  14   5   0      688.91      749.98     20.57 o 
  15   5   0      904.85      939.77     19.60 o 
  16   5   0       19.24       29.14     10.44 o 
  17   5   0       29.36       31.85     13.31 o 
  18   5   0        7.03       16.45     17.72 o 
  19   5   0       75.16       86.24     26.39 o 
  20   5   0      198.66      223.16     22.02 o 
  21   5   0       68.27       85.31     22.07 o 
   0   6   0       21.61       22.79      1.97 o 
   1   6   0       42.32       42.67      1.74 o 
   2   6   0      386.65      401.70      6.00 o 
   3   6   0      142.32      160.66      3.32 o 
   4   6   0        2.89        5.07      2.15 o 
   5   6   0      144.17      134.06      4.09 o 
   6   6   0     2026.09     2284.18     24.45 o 
   7   6   0      318.34      368.00      7.75 o 
   8   6   0       32.64       39.40      5.03 o 
   9   6   0        9.56       13.51      4.61 o 
  10   6   0      323.72      309.06      8.55 o 
  11   6   0      206.49      219.33      7.43 o 
  12   6   0        7.74       19.71      5.77 o 
  13   6   0      778.03      777.80     16.90 o 
  14   6   0       83.65       97.75      8.63 o 
  15   6   0      302.47      323.77     12.22 o 
  16   6   0        2.86      -10.44     10.44 o 
  17   6   0       76.93       54.00     16.40 o 
  18   6   0       33.09       40.84     16.47 o 
  19   6   0        0.00       -4.58     28.59 o 
  20   6   0        4.59        4.53     43.98 o 
   1   7   0      417.05      424.15      5.78 o 
   2   7   0      142.69      114.06      3.51 o 
   3   7   0       72.37       50.15      2.21 o 
   4   7   0     2189.66     2210.15     21.79 o 
   5   7   0       84.07       69.66      3.30 o 
   6   7   0      469.71      566.81      9.13 o 
   7   7   0      993.21     1038.17     16.70 o 
   8   7   0        7.78        5.72      4.20 o 
   9   7   0      635.30      637.64     11.63 o 
  10   7   0      341.65      348.00      9.49 o 
  11   7   0       82.74       70.97      7.59 o 
  12   7   0      117.56      143.08      7.44 o 
  13   7   0      333.04      332.92     14.29 o 
  14   7   0       24.74       21.18      7.22 o 
  15   7   0      389.43      358.72     15.74 o 
  16   7   0        2.85        2.71      9.55 o 
  17   7   0       19.28       10.48     12.13 o 
  18   7   0       37.91       51.47     16.07 o 
  19   7   0       74.55       68.75     17.66 o 
  20   7   0       43.37       38.43     21.74 o 
   0   8   0       39.05       39.42      3.05 o 
   1   8   0     1915.80     1943.35     20.50 o 
   2   8   0     1044.21     1091.80     11.57 o 
   3   8   0        2.08        1.65      1.84 o 
   4   8   0      157.80      173.96      4.05 o 
   5   8   0      290.26      305.94      5.39 o 
   6   8   0      134.51      118.80      5.17 o 
   7   8   0      324.17      324.95      8.85 o 
   8   8   0       50.20       48.09      5.46 o 
   9   8   0      163.34      201.15      7.62 o 
  10   8   0      356.86      399.24     10.35 o 
  11   8   0      581.72      598.20     12.74 o 
  12   8   0      409.61      394.98     11.68 o 
  13   8   0       26.78       19.67      6.96 o 
  14   8   0      103.52       78.84      9.05 o 
  15   8   0       18.01       28.90      9.00 o 
  16   8   0       51.17       60.62     12.29 o 
  17   8   0      121.48      104.40     13.30 o 
  18   8   0       14.96       10.04     16.29 o 
  19   8   0        5.10       -1.46     16.13 o 
   1   9   0      173.05      192.35      4.53 o 
   2   9   0        7.68        8.15      2.44 o 
   3   9   0       17.77       19.33      2.80 o 
   4   9   0      141.15      130.38      4.00 o 
   5   9   0       57.87       63.16      4.41 o 
   6   9   0        2.44       -1.85      3.42 o 
   7   9   0      197.96      195.22     10.54 o 
   8   9   0      110.08      122.86      6.76 o 
   9   9   0        6.66       11.91      6.02 o 
  10   9   0       71.40       79.10     11.30 o 
  11   9   0      120.77      132.05      8.34 o 
  12   9   0        0.08       -7.10      7.10 o 
  13   9   0        5.22       10.37      8.72 o 
  14   9   0       36.04       42.21      9.39 o 
  15   9   0       58.24       63.36     10.61 o 
  16   9   0       17.98       15.04     12.03 o 
  17   9   0        8.93       12.10     13.07 o 
  18   9   0        0.98        9.58     13.69 o 
   0  10   0      139.55      122.42      6.33 o 
   1  10   0     1818.83     1755.80     19.07 o 
   2  10   0      461.35      476.75      7.37 o 
   3  10   0      246.58      248.11      5.74 o 
   4  10   0       64.94       80.04      5.03 o 
   5  10   0      174.44      191.91      4.90 o 
   6  10   0      340.01      319.03      8.33 o 
   7  10   0      102.27       94.53      9.01 o 
   8  10   0        3.55        8.54      4.61 o 
   9  10   0       74.98      109.72      8.51 o 
  10  10   0      490.62      535.68     14.10 o 
  11  10   0      102.19       91.24      8.45 o 
  12  10   0      282.52      242.45     12.19 o 
  13  10   0        0.61        9.88     10.17 o 
  14  10   0       59.44       73.25     22.24 o 
  15  10   0       11.82       19.27     13.36 o 
  16  10   0       17.20       27.57     15.40 o 
  17  10   0        8.51       33.10     15.63 o 
  18  10   0       91.50      100.64     32.11 o 
   1  11   0      177.80      184.24      5.65 o 
   2  11   0      635.67      623.02      9.96 o 
   3  11   0      112.63      105.07      4.50 o 
   4  11   0      220.59      193.34      5.79 o 
   5  11   0       75.90       58.61      4.34 o 
   6  11   0       38.24       45.32      6.29 o 
   7  11   0      252.13      246.97      9.10 o 
   8  11   0      348.06      352.59     11.65 o 
   9  11   0      209.81      187.53      9.40 o 
  10  11   0       17.18       17.70      8.94 o 
  11  11   0       12.57       18.42      9.30 o 
  12  11   0        0.36        2.17      9.62 o 
  13  11   0       14.92       22.73     10.91 o 
  14  11   0        0.16        8.53     13.36 o 
  15  11   0        4.30        3.88     14.77 o 
  16  11   0        0.01       -2.02     15.78 o 
  17  11   0        7.64       30.79     25.51 o 
   0  12   0      487.10      497.70     13.29 o 
   1  12   0      159.30      153.99      5.57 o 
   2  12   0      552.21      523.14      9.64 o 
   3  12   0      308.24      321.11      7.82 o 
   4  12   0       30.10       37.47      4.41 o 
   5  12   0      483.54      481.75      9.44 o 
   6  12   0      156.80      142.82      8.31 o 
   7  12   0       53.72       56.62      7.65 o 
   8  12   0       56.61       54.41      9.30 o 
   9  12   0        0.02       11.40      9.11 o 
  10  12   0        5.29       -8.37      9.30 o 
  11  12   0       13.31       28.30     10.51 o 
  12  12   0       34.91       37.60     10.64 o 
  13  12   0        0.74        8.82     13.36 o 
  14  12   0       13.48       21.00     14.26 o 
  15  12   0        9.60       22.38     15.23 o 
  16  12   0        1.53       49.26     22.87 o 
   1  13   0       76.54       63.65      5.08 o 
   2  13   0       28.93       33.07      5.79 o 
   3  13   0       78.46       80.45      6.35 o 
   4  13   0       80.47       78.09      6.13 o 
   5  13   0       34.71       30.58      6.76 o 
   6  13   0        0.33        4.07      9.18 o 
   7  13   0        1.75       11.95      9.37 o 
   8  13   0      111.24      118.59     11.23 o 
   9  13   0        1.78        1.47     11.89 o 
  10  13   0        0.51       -4.65     12.38 o 
  11  13   0       23.66       24.82     11.62 o 
  12  13   0        2.98       -1.10     14.77 o 
  13  13   0       49.22       54.17     15.78 o 
  14  13   0        2.10       -3.61     22.43 o 
   0  14   0        0.11        2.64     14.07 o 
   1  14   0       28.11       34.95     22.87 o 
   2  14   0       63.91       81.75     11.49 o 
   3  14   0       12.46       24.88     10.87 o 
   4  14   0       24.65       24.07      9.28 o 
   5  14   0       30.03       52.91     12.89 o 
   6  14   0        1.40        8.44      9.54 o 
   7  14   0        8.88        7.07     10.09 o 
   8  14   0        8.12       18.49     10.78 o 
   9  14   0        0.02       11.91     10.91 o 
  10  14   0        6.40        0.16     15.83 o 
  11  14   0        3.24       -5.30     13.98 o 
  12  14   0       12.89       43.78     15.23 o 
  13  14   0        2.76       17.59     21.99 o 
   1  15   0        7.10       28.96     12.12 o 
   2  15   0       41.25       47.49     12.12 o 
   3  15   0        4.52        3.00      9.76 o 
   4  15   0        1.61        3.41     12.21 o 
   5  15   0       86.06       80.41     11.54 o 
   6  15   0       54.64       74.33     11.29 o 
   7  15   0      102.46       89.79     15.95 o 
   8  15   0       44.49       53.95     20.23 o 
   9  15   0       10.83        0.48     14.77 o 
  10  15   0       12.30        6.58     15.22 o 
  11  15   0        0.20       31.67     25.51 o 
   0  16   0       12.99      -15.83     16.71 o 
   1  16   0        1.38       -4.62     12.12 o 
   2  16   0        0.04       12.53     12.74 o 
   3  16   0        4.29        3.48     10.57 o 
   4  16   0        4.13        9.01     12.80 o 
   5  16   0       60.75       61.01     14.95 o 
   6  16   0        7.76       25.28     14.53 o 
   7  16   0        0.65       -1.80     14.26 o 
   8  16   0        6.25        8.43     21.11 o 
   9  16   0        3.57       -9.68     21.99 o 
   2  17   0       14.97      -21.99     21.99 o 
   3  17   0       67.84       69.49     26.39 o 
   4  17   0       11.73      -14.07     21.99 o 
   5  17   0        2.46        6.16     22.87 o 
 -21   1   1        3.55        7.76     19.58 o 
 -20   1   1      132.32      159.79     18.66 o 
 -19   1   1      324.60      330.09     24.19 o 
 -18   1   1      304.34      315.72     19.35 o 
 -17   1   1      456.56      438.33     22.37 o 
 -16   1   1      150.23      149.76     13.70 o 
 -15   1   1      232.58      268.41     11.30 o 
 -14   1   1      689.77      762.66     16.33 o 
 -13   1   1     2843.73     2863.88     41.55 o 
 -12   1   1     3372.14     3365.80     47.70 o 
 -11   1   1      512.29      495.77     12.60 o 
 -10   1   1        1.18       -2.20      3.89 o 
  -9   1   1     2461.18     2638.46     31.80 o 
  -8   1   1     7500.98     7487.18     89.89 o 
  -7   1   1     3738.48     3825.45     34.66 o 
  -6   1   1     9117.44     8743.32     76.95 o 
  -5   1   1     2350.64     2383.75     21.66 o 
  -4   1   1     2527.53     2768.75     23.50 o 
  -3   1   1     6499.10     6258.32     49.52 o 
  -2   1   1     1447.45     1475.21     11.42 o 
  -1   1   1     4240.09     4199.81     34.96 o 
   0   1   1      440.62      467.19      4.84 o 
   1   1   1      360.49      312.71      4.75 o 
   2   1   1     2111.09     1974.98     17.49 o 
   3   1   1     7798.88     7029.43     65.23 o 
   4   1   1      184.62      170.31      3.33 o 
   5   1   1     6809.94     6586.89     77.96 o 
   6   1   1     2903.65     3127.48     42.77 o 
   7   1   1      209.86      185.57      5.93 o 
   8   1   1      445.13      347.58      8.31 o 
   9   1   1     3622.26     3608.87     50.02 o 
  10   1   1     4244.81     4223.69     58.27 o 
  11   1   1      605.94      718.06     14.29 o 
  12   1   1      285.95      327.67     10.53 o 
  13   1   1      209.39      176.72      8.41 o 
  14   1   1      812.86      786.19     17.27 o 
  15   1   1     1410.17     1531.26     26.43 o 
  16   1   1     1502.40     1543.58     31.70 o 
  17   1   1      291.36      314.26     14.60 o 
  18   1   1        3.99       -9.03      9.03 o 
  19   1   1      141.40      134.64     15.24 o 
  20   1   1       99.83       77.26     18.34 o 
  21   1   1      175.03      153.66     19.90 o 
 -21   2   1      105.36       94.11     19.79 o 
 -20   2   1        1.75      -24.63     24.63 o 
 -19   2   1      112.43      109.15     24.63 o 
 -18   2   1        3.63       -6.49     14.77 o 
 -17   2   1      372.62      404.25     20.77 o 
 -16   2   1       99.60       75.34     11.42 o 
 -15   2   1        9.95       -1.09      6.92 o 
 -14   2   1       16.15       11.11      6.47 o 
 -13   2   1       24.74       15.74      6.45 o 
 -12   2   1      273.58      298.50      9.91 o 
 -11   2   1     1213.15     1272.87     27.19 o 
 -10   2   1     1155.01     1149.48     16.66 o 
  -9   2   1     1948.14     2025.53     26.35 o 
  -8   2   1     2428.50     2506.39     27.88 o 
  -7   2   1        2.28       -0.28      1.94 o 
  -6   2   1       12.11       16.42      2.68 o 
  -5   2   1     2547.95     2677.02     24.14 o 
  -4   2   1     1014.45     1031.85      9.23 o 
  -3   2   1     1242.04     1402.83     12.07 o 
  -2   2   1     3504.12     3461.65     27.51 o 
  -1   2   1     8648.22     8436.88     77.86 o 
   0   2   1     1857.07     2045.79     17.10 o 
   1   2   1    15882.62    14014.59    115.57 o 
   2   2   1    27609.81    21794.26    339.77 o 
   3   2   1     7201.10     6897.67     93.14 o 
   4   2   1      874.12      966.07     10.54 o 
   5   2   1     2701.22     2745.56     33.43 o 
   6   2   1     1339.94     1285.32     18.69 o 
   7   2   1      771.06      785.89     12.85 o 
   8   2   1      627.74      611.40     11.21 o 
   9   2   1        2.21        2.39      4.24 o 
  10   2   1      554.62      601.70     12.29 o 
  11   2   1      904.85      889.84     20.95 o 
  12   2   1      615.21      635.69     13.93 o 
  13   2   1      994.11     1021.03     19.00 o 
  14   2   1      354.83      349.07     11.92 o 
  15   2   1      101.13       85.67      8.27 o 
  16   2   1       18.41        2.78      8.09 o 
  17   2   1      116.20      105.28     11.68 o 
  18   2   1       51.14       39.64     10.02 o 
  19   2   1       13.28        6.11     14.10 o 
  20   2   1        2.70      -12.75     18.03 o 
  21   2   1        7.71        6.68     38.26 o 
 -21   3   1        1.24       -0.69     18.90 o 
 -20   3   1       29.40       21.24     18.34 o 
 -19   3   1       39.35       28.96     17.28 o 
 -18   3   1      237.17      215.05     18.04 o 
 -17   3   1        4.98        1.04     13.36 o 
 -16   3   1        3.62        2.97     13.98 o 
 -15   3   1      485.73      494.76     13.81 o 
 -14   3   1      482.36      490.82     13.37 o 
 -13   3   1      677.10      647.28     17.14 o 
 -12   3   1      192.97      181.78     11.72 o 
 -11   3   1      299.86      311.57     10.92 o 
 -10   3   1      412.57      414.90      8.74 o 
  -9   3   1     1066.93     1080.52     15.48 o 
  -8   3   1     1975.87     1903.70     21.63 o 
  -7   3   1     1873.98     1770.83     19.18 o 
  -6   3   1      247.88      239.81      4.86 o 
  -5   3   1      825.57      801.77      8.10 o 
  -4   3   1     2314.24     2405.15     20.52 o 
  -3   3   1      876.78      927.12      8.79 o 
  -2   3   1     8684.67     8264.87     76.58 o 
  -1   3   1     6764.84     6568.65     57.34 o 
   0   3   1      124.40      143.14      1.84 o 
   1   3   1     8522.89     8320.79     89.26 o 
   2   3   1      104.46       92.79      1.90 o 
   3   3   1      226.86      214.59      3.05 o 
   4   3   1     2194.01     2032.63     22.68 o 
   5   3   1      724.73      737.16     10.14 o 
   6   3   1      821.94      853.17     11.79 o 
   7   3   1     1944.96     1959.25     25.08 o 
   8   3   1      320.65      298.35     12.47 o 
   9   3   1      177.33      151.68      6.13 o 
  10   3   1     1598.83     1543.20     37.20 o 
  11   3   1      441.76      425.44     11.16 o 
  12   3   1      329.68      353.64     10.97 o 
  13   3   1       90.44       90.16      7.62 o 
  14   3   1      483.66      451.06     13.48 o 
  15   3   1      167.66      169.14     10.28 o 
  16   3   1       17.27       11.63      8.88 o 
  17   3   1      142.60      147.48     11.05 o 
  18   3   1        0.49       -2.87      9.82 o 
  19   3   1        1.00      -15.51     15.51 o 
  20   3   1       72.88       89.03     20.21 o 
  21   3   1       47.83       27.01     41.34 o 
 -21   4   1      117.33      118.39     22.07 o 
 -20   4   1      126.81      133.37     19.87 o 
 -19   4   1        1.01       12.37     18.34 o 
 -18   4   1       64.58       53.90     16.89 o 
 -17   4   1        8.95        3.14     15.85 o 
 -16   4   1      479.14      533.61     71.69 o 
 -15   4   1      912.82     1004.65     29.68 o 
 -14   4   1       39.33       30.74      7.02 o 
 -13   4   1      193.44      197.30      8.63 o 
 -12   4   1      386.25      385.26     11.05 o 
 -11   4   1     1363.07     1430.10     23.23 o 
 -10   4   1      849.44      878.43     13.73 o 
  -9   4   1     1715.10     1687.33     20.56 o 
  -8   4   1     1479.46     1669.37     20.15 o 
  -7   4   1      285.71      311.26      5.96 o 
  -6   4   1      189.90      179.38      3.73 o 
  -5   4   1     4095.98     3987.10     35.61 o 
  -4   4   1     6686.59     6776.05     56.52 o 
  -3   4   1     3418.51     3433.07     28.92 o 
  -2   4   1      259.68      233.68      3.35 o 
  -1   4   1     1139.96     1149.49     11.23 o 
   0   4   1     6882.90     6856.36     56.83 o 
   1   4   1     6087.94     5922.17     51.90 o 
   2   4   1    10637.29    10095.13     93.45 o 
   3   4   1       54.70       61.07      2.81 o 
   4   4   1      155.06      169.32      4.23 o 
   5   4   1     3149.41     3305.94     36.57 o 
   6   4   1     3018.29     2806.95     31.59 o 
   7   4   1     4316.80     4450.02     49.19 o 
   8   4   1     3302.90     3470.39     42.64 o 
   9   4   1       33.64       30.68      4.81 o 
  10   4   1      854.30      907.77     16.12 o 
  11   4   1      578.10      576.72     16.50 o 
  12   4   1     1122.75     1161.31     20.54 o 
  13   4   1     1613.01     1636.13     27.02 o 
  14   4   1        5.97       -2.50      7.08 o 
  15   4   1      321.04      266.73     11.24 o 
  16   4   1       37.89       41.83      9.27 o 
  17   4   1      335.04      371.61     13.71 o 
  18   4   1      203.82      219.57     14.95 o 
  19   4   1       69.40       91.31     18.34 o 
  20   4   1       39.57        8.99     18.63 o 
  21   4   1        3.34       -8.10     20.67 o 
 -20   5   1        9.80      -17.23     30.79 o 
 -19   5   1       36.27       18.59     23.75 o 
 -18   5   1        5.70       -7.14     15.23 o 
 -17   5   1      117.56      114.95     25.95 o 
 -16   5   1      456.07      414.06     56.73 o 
 -15   5   1      543.35      565.08     28.08 o 
 -14   5   1       68.16       83.15      8.51 o 
 -13   5   1        2.74       -6.99      8.14 o 
 -12   5   1        1.87       -3.12      5.78 o 
 -11   5   1      207.88      217.90     10.49 o 
 -10   5   1        1.80       -3.23      6.19 o 
  -9   5   1      246.58      276.51      6.69 o 
  -8   5   1       99.34      147.97      4.75 o 
  -7   5   1      173.48      195.69      5.38 o 
  -6   5   1     1166.32     1257.57     14.14 o 
  -5   5   1     2184.58     2386.35     21.98 o 
  -4   5   1     1098.94     1245.38     12.78 o 
  -3   5   1     1969.18     2114.09     20.56 o 
  -2   5   1       46.63       52.66      2.60 o 
  -1   5   1      102.28      113.17      2.75 o 
   0   5   1     3428.35     3707.89     34.79 o 
   1   5   1      235.95      268.65      3.61 o 
   2   5   1     2802.12     3048.76     30.87 o 
   3   5   1     1454.74     1518.96     16.05 o 
   4   5   1        1.98        5.95      2.43 o 
   5   5   1     1807.48     2092.73     23.94 o 
   6   5   1      105.69      105.45      3.74 o 
   7   5   1       24.62       26.01      3.30 o 
   8   5   1       27.65       37.14      3.98 o 
   9   5   1       70.48       75.10      4.77 o 
  10   5   1        0.51       -2.02      4.53 o 
  11   5   1      155.11      166.74      6.66 o 
  12   5   1     1785.18     1839.05     25.72 o 
  13   5   1      709.88      720.84     14.13 o 
  14   5   1       95.80       98.25      8.78 o 
  15   5   1        0.20       -8.66      8.66 o 
  16   5   1       43.40       26.05      9.43 o 
  17   5   1        0.72       -4.55     13.84 o 
  18   5   1        0.48      -11.91     18.15 o 
  19   5   1        2.71       24.56     16.76 o 
  20   5   1        1.98      -18.15     18.15 o 
 -20   6   1       15.65      -22.27     47.06 o 
 -19   6   1        6.70       -0.44     27.71 o 
 -18   6   1        9.18        0.34     30.35 o 
 -17   6   1      287.18      270.87     19.87 o 
 -16   6   1        9.23      -16.71     16.71 o 
 -15   6   1       42.11       44.63     15.50 o 
 -14   6   1      588.40      620.41     18.18 o 
 -13   6   1       31.78       28.02      6.88 o 
 -12   6   1      492.49      451.78     12.68 o 
 -11   6   1      390.70      388.10      9.68 o 
 -10   6   1     1725.56     1773.06     22.10 o 
  -9   6   1     1004.15     1061.14     14.37 o 
  -8   6   1       78.63       91.81      8.11 o 
  -7   6   1      698.45      780.30     10.94 o 
  -6   6   1     3474.31     3734.20     41.47 o 
  -5   6   1     2665.39     2689.55     28.02 o 
  -4   6   1     5557.70     5455.35     55.00 o 
  -3   6   1      180.24      171.84      3.31 o 
  -2   6   1      808.45      791.94      8.48 o 
  -1   6   1     1357.64     1409.73     14.86 o 
   0   6   1     2315.72     2398.13     23.01 o 
   1   6   1     8301.80     8034.39     74.67 o 
   2   6   1      666.11      587.94      8.33 o 
   3   6   1     5944.02     6145.69     66.43 o 
   4   6   1      758.10      954.14     11.89 o 
   5   6   1      175.78      201.53      5.62 o 
   6   6   1     2137.33     2145.58     24.89 o 
   7   6   1     2071.67     2130.53     27.22 o 
   8   6   1      218.20      209.82      6.41 o 
   9   6   1      868.85      803.10     13.12 o 
  10   6   1       12.81       15.15      4.94 o 
  11   6   1      318.70      366.26     10.00 o 
  12   6   1      688.21      703.28     15.26 o 
  13   6   1       34.38       20.68      8.13 o 
  14   6   1     1143.32     1122.09     27.33 o 
  15   6   1        4.56        1.68      7.35 o 
  16   6   1        8.92       13.33      7.87 o 
  17   6   1       87.19       93.58     11.55 o 
  18   6   1       34.99       30.29     11.52 o 
  19   6   1       42.22       60.12     32.11 o 
  20   6   1        5.37        3.34     20.23 o 
 -20   7   1        0.16       10.39     18.21 o 
 -19   7   1       60.66       63.13     13.70 o 
 -18   7   1       73.16       50.60     26.39 o 
 -17   7   1       41.50       50.65     26.39 o 
 -16   7   1       33.28       -2.59     15.78 o 
 -15   7   1      274.59      307.15     18.90 o 
 -14   7   1      647.00      684.89     19.55 o 
 -13   7   1       46.03       40.03      7.99 o 
 -12   7   1       83.48       91.71      6.62 o 
 -11   7   1      130.95      139.15      6.49 o 
 -10   7   1        9.20        3.00      3.86 o 
  -9   7   1        1.20        8.16      3.47 o 
  -8   7   1      168.03      151.65      6.36 o 
  -7   7   1      705.27      709.86     11.37 o 
  -6   7   1      576.70      632.65      9.43 o 
  -5   7   1      402.97      446.29      6.99 o 
  -4   7   1      393.23      439.70      6.02 o 
  -3   7   1      174.34      179.46      3.58 o 
  -2   7   1     1293.74     1355.67     15.83 o 
  -1   7   1     1120.82     1196.28     14.18 o 
   0   7   1       63.45       59.71      2.82 o 
   1   7   1       26.17       19.40      2.42 o 
   2   7   1        2.76        7.72      2.22 o 
   3   7   1     1639.34     1783.54     20.57 o 
   4   7   1     3689.27     3837.65     42.31 o 
   5   7   1      372.18      369.08      6.65 o 
   6   7   1       19.88       29.51      3.98 o 
   7   7   1        0.12        6.07      4.24 o 
   8   7   1      265.70      264.74      7.62 o 
   9   7   1      364.58      391.10      9.30 o 
  10   7   1       89.18       84.99      6.00 o 
  11   7   1     1703.87     1624.42     24.39 o 
  12   7   1      641.38      691.20     14.14 o 
  13   7   1        3.08        4.26      6.73 o 
  14   7   1       28.24       40.91      7.58 o 
  15   7   1       69.38       76.38      8.46 o 
  16   7   1       99.88      104.07      9.57 o 
  17   7   1       12.00       19.05     13.71 o 
  18   7   1        0.22        4.79     39.58 o 
  19   7   1        0.96      -25.95     25.95 o 
 -19   8   1        8.05        1.18     14.15 o 
 -18   8   1        0.16       -8.86     12.41 o 
 -17   8   1        0.45       -0.23     12.21 o 
 -16   8   1      160.46      148.56     13.57 o 
 -15   8   1        1.14      -10.98     10.98 o 
 -14   8   1        7.45       20.24     19.90 o 
 -13   8   1       86.39       83.81      8.79 o 
 -12   8   1       90.99       99.84      8.11 o 
 -11   8   1       38.56       45.69      6.68 o 
 -10   8   1      122.81      152.92      6.10 o 
  -9   8   1      251.60      280.91      7.93 o 
  -8   8   1       60.47       61.89      4.09 o 
  -7   8   1       39.68       41.16      4.51 o 
  -6   8   1       34.98       24.45      3.80 o 
  -5   8   1      496.11      507.51      8.41 o 
  -4   8   1       21.84       21.95      2.20 o 
  -3   8   1     1451.58     1540.80     16.79 o 
  -2   8   1       66.08       76.52      3.08 o 
  -1   8   1       42.52       46.08      2.84 o 
   0   8   1     1091.31     1117.94     15.28 o 
   1   8   1       54.61       57.62      2.37 o 
   2   8   1     1503.56     1558.05     16.85 o 
   3   8   1        4.69        4.86      2.67 o 
   4   8   1        1.72        2.73      2.88 o 
   5   8   1      147.29      150.28      5.51 o 
   6   8   1     1619.58     1673.46     22.00 o 
   7   8   1      390.68      374.79      9.55 o 
   8   8   1       29.74       31.19      5.35 o 
   9   8   1        5.35       -2.72      5.35 o 
  10   8   1      397.82      331.42      9.88 o 
  11   8   1      359.37      397.45     11.25 o 
  12   8   1        8.26       13.53      6.69 o 
  13   8   1      182.45      211.56      9.42 o 
  14   8   1       25.16       27.62      7.97 o 
  15   8   1       23.28       14.93      8.71 o 
  16   8   1        0.09       -3.30      9.81 o 
  17   8   1        0.48        2.17     18.76 o 
  18   8   1        0.28       -9.39     17.03 o 
  19   8   1       17.04       13.71     28.59 o 
 -18   9   1       61.18       58.51     14.47 o 
 -17   9   1       15.17        6.42     13.52 o 
 -16   9   1        0.75        4.44     12.37 o 
 -15   9   1        0.62        0.96     10.57 o 
 -14   9   1        2.26       12.47     10.82 o 
 -13   9   1      300.18      302.22     14.09 o 
 -12   9   1      229.91      275.69     24.35 o 
 -11   9   1       58.91       42.30      8.62 o 
 -10   9   1       90.79       89.33      6.69 o 
  -9   9   1       50.39       53.92      5.98 o 
  -8   9   1      180.32      193.61      7.62 o 
  -7   9   1     1236.90     1281.56     18.54 o 
  -6   9   1       33.62       44.13      4.59 o 
  -5   9   1      293.80      308.40      4.79 o 
  -4   9   1      240.26      231.21      4.85 o 
  -3   9   1      117.79      118.57      3.81 o 
  -2   9   1      692.03      647.46      9.26 o 
  -1   9   1      874.48      818.33     10.92 o 
   0   9   1      330.55      322.23      7.28 o 
   1   9   1        3.98        4.55      3.43 o 
   2   9   1      641.26      691.81      9.91 o 
   3   9   1        6.32        9.97      2.68 o 
   4   9   1     2254.02     2193.54     25.42 o 
   5   9   1       46.91       38.00      3.74 o 
   6   9   1      339.97      311.93      7.92 o 
   7   9   1      232.93      184.88      6.30 o 
   8   9   1       48.23       79.66      7.11 o 
   9   9   1      985.37     1016.73     18.31 o 
  10   9   1       47.51       38.50      6.76 o 
  11   9   1        3.74        6.06      6.76 o 
  12   9   1       36.69       30.07      7.94 o 
  13   9   1        9.87        2.84      7.41 o 
  14   9   1       49.70       56.98      8.36 o 
  15   9   1      122.26      134.05     11.08 o 
  16   9   1       15.68       13.18     10.93 o 
  17   9   1       10.20       15.72     16.66 o 
  18   9   1        0.04        2.34     18.36 o 
 -17  10   1       12.93       29.33     16.40 o 
 -16  10   1        0.06       -2.47     37.38 o 
 -15  10   1       36.91       26.29     21.55 o 
 -14  10   1        2.28       -0.72     13.51 o 
 -13  10   1       30.27       30.83     12.74 o 
 -12  10   1        0.06        3.59      8.96 o 
 -11  10   1        0.55        2.27      8.43 o 
 -10  10   1      174.83      166.20     16.58 o 
  -9  10   1      406.78      398.34     12.42 o 
  -8  10   1       16.99       11.16      5.54 o 
  -7  10   1      145.26      149.37      5.03 o 
  -6  10   1      213.95      217.69      7.15 o 
  -5  10   1      147.65      151.45      5.61 o 
  -4  10   1      287.94      304.62      7.43 o 
  -3  10   1        0.10        3.21      2.67 o 
  -2  10   1      245.43      241.23      6.52 o 
  -1  10   1     1126.62     1128.90     15.97 o 
   0  10   1       59.00       65.80      4.63 o 
   1  10   1      588.27      598.47     10.53 o 
   2  10   1        0.34       -2.42      2.42 o 
   3  10   1      132.83      141.28      4.92 o 
   4  10   1        1.50        3.28      3.22 o 
   5  10   1      223.76      219.85      6.50 o 
   6  10   1       50.49       37.27      4.89 o 
   7  10   1      116.18      124.60      6.83 o 
   8  10   1      425.49      384.61      9.64 o 
   9  10   1       18.74       13.26      5.18 o 
  10  10   1       43.68       31.74      7.54 o 
  11  10   1       45.05       32.26      7.65 o 
  12  10   1      187.05      152.66     12.19 o 
  13  10   1        1.28       10.69      8.44 o 
  14  10   1       12.34       23.22     10.49 o 
  15  10   1       70.27       68.55     11.68 o 
  16  10   1       20.89       44.86     18.04 o 
  17  10   1        6.67       15.27     33.42 o 
 -17  11   1       13.72       36.94     26.39 o 
 -16  11   1       14.53       48.38     15.55 o 
 -15  11   1       20.70       10.12     15.40 o 
 -14  11   1       60.29       52.40     15.00 o 
 -13  11   1       46.43       49.20     14.14 o 
 -12  11   1        3.65       22.80     12.31 o 
 -11  11   1      380.96      386.76     23.49 o 
 -10  11   1      186.49      166.95     10.95 o 
  -9  11   1       71.38       68.24      7.90 o 
  -8  11   1       93.81       94.26      7.88 o 
  -7  11   1      107.28      117.11      8.00 o 
  -6  11   1       24.75       25.88      5.90 o 
  -5  11   1      320.35      286.92      7.96 o 
  -4  11   1      245.36      262.36      8.95 o 
  -3  11   1     1628.84     1600.81     22.02 o 
  -2  11   1      188.47      195.68     10.77 o 
  -1  11   1      127.28      122.22      5.53 o 
   0  11   1      703.69      694.18     12.02 o 
   1  11   1      225.93      244.01      7.38 o 
   2  11   1      166.40      145.36      5.91 o 
   3  11   1      146.11      165.48      6.54 o 
   4  11   1        2.58        1.15      4.21 o 
   5  11   1      114.46      105.63      4.73 o 
   6  11   1       12.11       13.26      4.72 o 
   7  11   1      333.83      283.87      8.28 o 
   8  11   1      210.26      250.49      9.74 o 
   9  11   1        4.49        6.03      6.17 o 
  10  11   1       51.13       79.06      7.12 o 
  11  11   1      151.99      122.68      9.43 o 
  12  11   1       74.44       57.79     10.13 o 
  13  11   1        0.58        1.00     10.44 o 
  14  11   1        1.58       20.41     11.31 o 
  15  11   1        3.05       15.58     14.89 o 
  16  11   1       30.74       38.70     24.63 o 
 -15  12   1        5.45       10.99     15.23 o 
 -14  12   1        1.84       13.08     13.90 o 
 -13  12   1        3.27       10.35     13.02 o 
 -12  12   1       27.94       32.56     15.39 o 
 -11  12   1       16.00       -4.44     15.39 o 
 -10  12   1       60.39       48.26     12.88 o 
  -9  12   1       28.96       29.19      8.17 o 
  -8  12   1       75.19       77.54      8.50 o 
  -7  12   1        4.78       11.97      7.46 o 
  -6  12   1       65.15       71.58      6.65 o 
  -5  12   1       34.17       29.05      7.74 o 
  -4  12   1      263.36      264.59     11.42 o 
  -3  12   1        1.82        2.50      5.29 o 
  -2  12   1      664.20      647.47     12.17 o 
  -1  12   1     1378.97     1366.12     19.81 o 
   0  12   1        2.95       -4.90      4.90 o 
   1  12   1      662.04      605.17     11.60 o 
   2  12   1       43.70       43.64      5.24 o 
   3  12   1       82.14       94.75      6.27 o 
   4  12   1        9.78        1.82      5.27 o 
   5  12   1      187.65      176.85      7.21 o 
   6  12   1        0.47       10.01      5.62 o 
   7  12   1       21.92       28.30      7.46 o 
   8  12   1      132.86      112.83      8.57 o 
   9  12   1       56.15       28.21     10.52 o 
  10  12   1        3.94        5.25      8.13 o 
  11  12   1        0.27       -4.36     14.30 o 
  12  12   1       19.14       43.00     11.42 o 
  13  12   1       32.76       39.15     13.43 o 
  14  12   1        0.29       31.46     25.95 o 
  15  12   1       19.39        7.92     22.87 o 
 -14  13   1        0.34      -14.61     14.61 o 
 -13  13   1        4.72        9.04     13.64 o 
 -12  13   1        0.02       10.56     13.90 o 
 -11  13   1        1.57        2.04     12.74 o 
 -10  13   1       26.88       14.47     13.51 o 
  -9  13   1       53.33       56.82     13.19 o 
  -8  13   1       14.95       22.36      8.78 o 
  -7  13   1        1.11       -3.39      8.02 o 
  -6  13   1        1.56       -6.51      6.51 o 
  -5  13   1        6.95       19.99      6.43 o 
  -4  13   1       23.99       26.31      6.85 o 
  -3  13   1       27.67       48.70      7.12 o 
  -2  13   1       63.52       55.97      6.97 o 
  -1  13   1        1.30        6.32      6.22 o 
   0  13   1       20.45       19.45      6.18 o 
   1  13   1       57.83       52.69      6.50 o 
   2  13   1       20.62       23.57      6.86 o 
   3  13   1       31.64       29.11      5.91 o 
   4  13   1        0.33       -1.69      5.89 o 
   5  13   1        9.10       11.17      7.30 o 
   6  13   1        8.28       12.14      7.74 o 
   7  13   1       50.58       68.41     12.13 o 
   8  13   1       28.48       24.87      8.44 o 
   9  13   1        0.23        2.25      9.56 o 
  10  13   1        8.82      -10.29     10.29 o 
  11  13   1       40.97       38.54     11.72 o 
  12  13   1        9.65       21.39     14.61 o 
  13  13   1        1.23      -14.26     14.26 o 
  14  13   1       16.51       16.71     24.63 o 
 -13  14   1       25.08       20.93     15.51 o 
 -12  14   1       13.81       15.51     15.23 o 
 -11  14   1       38.29       43.94     14.61 o 
 -10  14   1        9.76       39.91     14.77 o 
  -9  14   1        0.44        7.54     13.02 o 
  -8  14   1       23.66       33.53     12.74 o 
  -7  14   1        5.93        4.53      9.95 o 
  -6  14   1        8.54        5.66      7.83 o 
  -5  14   1        0.27        5.75      6.95 o 
  -4  14   1       13.69       15.63      6.87 o 
  -3  14   1      263.17      269.82     10.21 o 
  -2  14   1        3.24       12.86      7.16 o 
  -1  14   1       14.80       15.20      6.87 o 
   0  14   1       11.79       21.45      6.78 o 
   1  14   1       16.74       20.15      8.79 o 
   2  14   1        1.81       -2.56      8.79 o 
   3  14   1       36.48       38.22      9.52 o 
   4  14   1        3.14        0.06      7.76 o 
   5  14   1       43.30       33.55      8.22 o 
   6  14   1        3.17       10.22     10.27 o 
   7  14   1        5.93       10.37      9.98 o 
   8  14   1       69.87       79.72     20.86 o 
   9  14   1       65.86      102.03     14.51 o 
  10  14   1       14.80        4.21     14.53 o 
  11  14   1       23.72       45.43     15.78 o 
  12  14   1        0.09       18.32     23.31 o 
 -11  15   1        9.84       20.72     16.66 o 
 -10  15   1       13.54       16.92     15.83 o 
  -9  15   1        0.08       13.65     19.79 o 
  -8  15   1       10.77       13.43     13.64 o 
  -7  15   1       40.81       61.78     22.87 o 
  -6  15   1       38.35       62.87     11.34 o 
  -5  15   1       33.03       43.68     10.39 o 
  -4  15   1       42.62       48.48     13.02 o 
  -3  15   1       33.58       27.13     12.68 o 
  -2  15   1        7.10        8.22     10.27 o 
  -1  15   1       21.04       12.17      9.88 o 
   0  15   1       29.49       25.26     12.12 o 
   1  15   1       87.00       95.29     13.06 o 
   2  15   1       32.50       15.39     11.20 o 
   3  15   1       56.84       69.02     10.46 o 
   4  15   1       86.28      102.65     11.54 o 
   5  15   1       10.59       30.40     11.00 o 
   6  15   1        3.36        5.63     14.53 o 
   7  15   1       33.06       55.86     15.15 o 
   8  15   1        1.00      -13.68     13.68 o 
   9  15   1        4.43        5.75     16.03 o 
  10  15   1        0.79        0.00     20.23 o 
  -8  16   1       11.78        3.86     15.83 o 
  -7  16   1        6.38       41.70     14.53 o 
  -6  16   1        4.73       21.00     14.53 o 
  -5  16   1        8.97        2.76     13.64 o 
  -4  16   1        0.10        9.12     13.64 o 
  -3  16   1        0.02      -13.03     13.64 o 
  -2  16   1        3.87       -8.80     18.47 o 
  -1  16   1        6.73       34.30     18.47 o 
   0  16   1        0.10       11.43     17.59 o 
   1  16   1        6.56       -2.64     17.59 o 
   2  16   1        1.60       29.91     19.35 o 
   3  16   1        3.43       35.18     18.47 o 
   4  16   1        0.00       13.19     18.47 o 
   5  16   1       34.98       73.89     21.99 o 
   6  16   1        1.24        7.92     21.11 o 
   7  16   1        0.76       18.47     21.11 o 
   8  16   1        2.37       19.35     21.99 o 
  -5  17   1        2.51        6.56     16.26 o 
  -4  17   1        0.41       15.71     15.15 o 
  -3  17   1        0.31       -7.82     14.89 o 
  -2  17   1        4.00       14.07     20.23 o 
  -1  17   1        4.17       21.11     20.23 o 
   0  17   1        0.44      -19.35     19.35 o 
   1  17   1        0.93       27.27     20.23 o 
   2  17   1        0.92       -6.16     19.35 o 
   3  17   1        0.88      -14.07     19.35 o 
   4  17   1       18.00      -19.35     20.23 o 
   5  17   1        0.04       12.31     21.99 o 
 -21   0   2       45.84      109.07     29.03 o 
 -20   0   2      358.74      422.21     35.18 o 
 -19   0   2      209.31      173.28     27.27 o 
 -18   0   2       20.85        5.28     20.23 o 
 -17   0   2        3.14       28.15     18.47 o 
 -16   0   2      674.26      754.70     38.70 o 
 -15   0   2      582.71      589.33     33.42 o 
 -14   0   2     1161.05     1216.30     35.18 o 
 -13   0   2       12.06       -4.24      7.97 o 
 -12   0   2       10.73       18.11      7.16 o 
 -11   0   2      359.86      367.29     13.51 o 
 -10   0   2     5586.59     5774.45    124.02 o 
  -9   0   2     3290.06     3281.26     40.59 o 
  -8   0   2     4246.67     4190.89     50.82 o 
  -7   0   2      570.15      559.74      9.97 o 
  -6   0   2     1472.34     1565.46     22.32 o 
  -5   0   2      126.57      122.00      3.62 o 
  -4   0   2      305.60      437.26      6.23 o 
  -3   0   2   149831.55    84074.30   3105.28 o 
  -2   0   2    14515.06    14025.95    243.86 o 
  -1   0   2       71.59       74.54      2.96 o 
   0   0   2     6978.71     7137.45    107.83 o 
   1   0   2     4077.97     4029.17     64.34 o 
   2   0   2    38544.41    26524.52    942.32 o 
   3   0   2    30071.24    22000.91   1011.81 o 
   4   0   2    20377.03    16259.79    420.95 o 
   5   0   2     1904.57     2174.93     34.87 o 
   6   0   2    11779.71    11082.25    168.60 o 
   7   0   2      792.31     1250.63     27.05 o 
   8   0   2    11176.33    11021.44    206.49 o 
   9   0   2     3317.78     3553.62     69.97 o 
  10   0   2      400.09      417.10     14.77 o 
  11   0   2      821.15      878.13     22.99 o 
  12   0   2      250.22      219.15     20.23 o 
  13   0   2     2345.85     2388.64     51.29 o 
  14   0   2      822.88      871.32     26.83 o 
  15   0   2      348.57      373.59     23.75 o 
  16   0   2        5.04        8.12     12.12 o 
  17   0   2        8.24       -6.58     14.07 o 
  18   0   2       75.53       69.87     14.26 o 
  19   0   2       64.69       69.46     16.06 o 
  20   0   2        3.37      -11.35     15.15 o 
  21   0   2       11.73        7.04     28.15 o 
 -21   1   2       31.88        7.48     19.28 o 
 -20   1   2        0.31      -15.55     15.55 o 
 -19   1   2       12.08      -15.15     15.15 o 
 -18   1   2       85.73       80.72     16.76 o 
 -17   1   2        5.97       -7.34     13.64 o 
 -16   1   2      162.77      127.23     13.68 o 
 -15   1   2      227.89      204.67     14.31 o 
 -14   1   2       34.01       24.67      7.88 o 
 -13   1   2      316.26      332.83     10.16 o 
 -12   1   2      582.40      623.09     13.07 o 
 -11   1   2      822.74      853.34     15.09 o 
 -10   1   2      307.93      304.86      7.67 o 
  -9   1   2        7.41        7.52      2.68 o 
  -8   1   2      474.46      525.76      9.57 o 
  -7   1   2     2935.65     3034.60     31.52 o 
  -6   1   2     1831.53     1983.82     18.34 o 
  -5   1   2     1116.21     1213.64     10.84 o 
  -4   1   2       21.45       21.51      1.11 o 
  -3   1   2    19526.46    18486.11    160.97 o 
  -2   1   2    16319.56    15779.36    155.69 o 
  -1   1   2      715.10      688.70      8.78 o 
   0   1   2       86.29       98.79      1.90 o 
   1   1   2     4280.21     4291.82     37.63 o 
   2   1   2     1031.21     1004.56      9.28 o 
   3   1   2     2380.62     2366.12     28.48 o 
   4   1   2     1154.45     1152.49     12.43 o 
   5   1   2     4359.37     4278.87     43.31 o 
   6   1   2       82.70       60.70      3.15 o 
   7   1   2      845.97      919.87     14.83 o 
   8   1   2       67.82       78.56      4.94 o 
   9   1   2       46.34       31.18      4.72 o 
  10   1   2       26.77       18.81      4.94 o 
  11   1   2      306.84      318.18     12.12 o 
  12   1   2      105.27      108.80      9.65 o 
  13   1   2        9.21        5.50      6.60 o 
  14   1   2        4.60       -2.57      7.34 o 
  15   1   2      438.51      444.31     14.17 o 
  16   1   2        9.73       -5.66      8.53 o 
  17   1   2      271.14      257.63     12.20 o 
  18   1   2      180.49      154.45     11.45 o 
  19   1   2       59.63       50.92     10.43 o 
  20   1   2        9.97       -7.75     11.52 o 
  21   1   2       20.92       -4.40     33.42 o 
 -21   2   2      145.28      160.21     20.77 o 
 -20   2   2      110.86       95.71     18.28 o 
 -19   2   2      173.47      202.63     30.79 o 
 -18   2   2        0.86      -14.41     14.95 o 
 -17   2   2        2.21        3.08     13.06 o 
 -16   2   2        8.56        8.80     13.68 o 
 -15   2   2      288.21      276.67     16.14 o 
 -14   2   2      501.32      487.35     15.84 o 
 -13   2   2      245.91      190.13      8.89 o 
 -12   2   2      114.73      115.76      8.00 o 
 -11   2   2       18.53        9.26      4.42 o 
 -10   2   2     1061.73     1032.34     13.89 o 
  -9   2   2     1133.31     1149.17     13.61 o 
  -8   2   2     1079.29     1040.61     11.62 o 
  -7   2   2     2161.00     2042.38     19.18 o 
  -6   2   2     1139.34     1231.86     11.25 o 
  -5   2   2     3764.37     3814.73     32.21 o 
  -4   2   2     3618.81     3602.69     30.26 o 
  -3   2   2      142.62      174.62      2.50 o 
  -2   2   2    17690.16    16550.17    152.69 o 
  -1   2   2      415.66      426.10      4.68 o 
   0   2   2     1870.50     1844.57     18.57 o 
   1   2   2    21525.60    18701.29    172.67 o 
   2   2   2    11384.40    10451.27    155.19 o 
   3   2   2     7078.51     6758.68     99.55 o 
   4   2   2     3059.05     2943.72     29.83 o 
   5   2   2      378.01      427.39      5.83 o 
   6   2   2      356.46      285.31      5.23 o 
   7   2   2     9005.36     9085.14    107.55 o 
   8   2   2     3147.62     2966.29     41.34 o 
   9   2   2     1507.86     1492.52     22.97 o 
  10   2   2      172.33      219.51      7.78 o 
  11   2   2      253.30      278.33      9.89 o 
  12   2   2      961.57      989.36     23.43 o 
  13   2   2      974.97      940.47     18.23 o 
  14   2   2      361.64      385.51     12.97 o 
  15   2   2      286.14      324.14     11.68 o 
  16   2   2      153.02      173.83     10.93 o 
  17   2   2       29.61       21.72     10.49 o 
  18   2   2       28.56        6.30      9.82 o 
  19   2   2       29.86       33.09     16.89 o 
  20   2   2       65.32       70.02     14.21 o 
  21   2   2       19.16       -1.69     18.63 o 
 -21   3   2        3.16      -11.65     20.21 o 
 -20   3   2        0.08       11.43     29.03 o 
 -19   3   2       65.55       89.92     36.06 o 
 -18   3   2       59.36       63.19     17.59 o 
 -17   3   2      488.60      538.68     26.72 o 
 -16   3   2      300.98      316.14     17.91 o 
 -15   3   2        7.94       19.28     12.02 o 
 -14   3   2        2.15        5.64      8.74 o 
 -13   3   2      381.64      384.26     10.82 o 
 -12   3   2     1791.73     1855.10     28.10 o 
 -11   3   2     2775.76     2691.22     34.59 o 
 -10   3   2      278.40      246.19      6.30 o 
  -9   3   2      377.74      392.45      7.18 o 
  -8   3   2     1700.91     1805.31     21.30 o 
  -7   3   2     2915.90     3079.22     29.81 o 
  -6   3   2     7765.95     7999.50     70.40 o 
  -5   3   2     3551.36     3665.93     29.56 o 
  -4   3   2     1582.26     1540.14     14.37 o 
  -3   3   2      327.80      357.38      4.14 o 
  -2   3   2     4252.83     4248.26     45.72 o 
  -1   3   2     1497.94     1565.55     16.05 o 
   0   3   2     7183.78     7139.75     76.31 o 
   1   3   2     3282.08     3177.74     31.91 o 
   2   3   2      249.73      295.54      3.95 o 
   3   3   2     2306.22     2364.43     21.30 o 
   4   3   2      287.87      266.49      3.78 o 
   5   3   2     5636.85     5517.51     59.85 o 
   6   3   2       37.93       48.89      2.83 o 
   7   3   2     2881.32     2979.73     36.66 o 
   8   3   2      399.63      450.12      8.53 o 
   9   3   2      250.44      231.82      6.78 o 
  10   3   2     1773.94     1769.81     23.90 o 
  11   3   2      781.10      719.85     14.90 o 
  12   3   2       55.13       35.15      6.51 o 
  13   3   2     1440.97     1489.22     28.69 o 
  14   3   2       28.19       25.77      7.99 o 
  15   3   2      322.81      346.84     13.76 o 
  16   3   2      665.08      646.92     18.18 o 
  17   3   2      119.37      134.62     11.42 o 
  18   3   2      130.83      141.41     11.67 o 
  19   3   2        4.32      -10.80     10.80 o 
  20   3   2        0.79      -13.59     13.59 o 
  21   3   2       73.92       63.42     29.91 o 
 -21   4   2        7.58      -17.72     17.72 o 
 -20   4   2       23.45        2.46     17.75 o 
 -19   4   2       41.31       27.08     17.28 o 
 -18   4   2      221.13      220.39     24.19 o 
 -17   4   2      199.09      235.69     18.28 o 
 -16   4   2      112.76      126.41     15.23 o 
 -15   4   2       16.11       16.71     13.06 o 
 -14   4   2        9.57        8.26     11.14 o 
 -13   4   2        0.22       -2.37      7.22 o 
 -12   4   2      405.72      401.15     17.01 o 
 -11   4   2       21.51       16.91      4.23 o 
 -10   4   2      194.78      180.80     10.49 o 
  -9   4   2      524.50      512.08      8.76 o 
  -8   4   2      146.92      153.22      5.04 o 
  -7   4   2      108.15      103.49      4.61 o 
  -6   4   2      293.04      286.96      4.34 o 
  -5   4   2      473.41      478.48      5.22 o 
  -4   4   2     1616.62     1658.79     15.30 o 
  -3   4   2      346.62      348.62      4.06 o 
  -2   4   2     2905.71     2827.68     25.11 o 
  -1   4   2       55.15       49.81      1.64 o 
   0   4   2      124.89      133.58      2.46 o 
   1   4   2     2299.60     2376.53     24.08 o 
   2   4   2     1307.44     1315.18     12.90 o 
   3   4   2      419.25      527.35      6.41 o 
   4   4   2     1789.03     1779.33     20.29 o 
   5   4   2      449.05      490.45      7.48 o 
   6   4   2      147.47      131.39      4.70 o 
   7   4   2       16.33       33.60      3.51 o 
   8   4   2      429.37      476.05      8.86 o 
   9   4   2      525.51      545.64     12.99 o 
  10   4   2       12.70       13.23      5.98 o 
  11   4   2       87.53       81.72      5.77 o 
  12   4   2        0.27       -4.21      5.51 o 
  13   4   2       35.57       25.13      6.39 o 
  14   4   2       14.99        4.57      6.62 o 
  15   4   2       21.19       16.29      6.98 o 
  16   4   2        9.83        8.30      7.83 o 
  17   4   2        0.62       -9.72      9.72 o 
  18   4   2        8.34        3.75     10.45 o 
  19   4   2       26.49        2.24     12.33 o 
  20   4   2       38.78       42.32     15.82 o 
 -20   5   2        2.83       11.43     19.53 o 
 -19   5   2       61.61       55.01     18.15 o 
 -18   5   2      141.74      120.95     17.10 o 
 -17   5   2      344.64      329.27     28.59 o 
 -16   5   2      207.17      205.98     39.14 o 
 -15   5   2       15.32       10.36     12.65 o 
 -14   5   2       82.58       26.62     11.77 o 
 -13   5   2      763.75      809.97     22.43 o 
 -12   5   2     1777.10     1867.38     25.92 o 
 -11   5   2      818.27      854.33     19.60 o 
 -10   5   2      734.12      682.26     16.00 o 
  -9   5   2      279.95      287.35      8.85 o 
  -8   5   2       10.40       11.65      2.79 o 
  -7   5   2     1226.16     1123.71     19.94 o 
  -6   5   2     4155.74     4101.66     41.69 o 
  -5   5   2     1923.34     1845.76     19.59 o 
  -4   5   2      281.92      263.14      4.51 o 
  -3   5   2      858.95      869.31      9.04 o 
  -2   5   2     1418.84     1423.72     13.94 o 
  -1   5   2     3075.23     3003.83     28.37 o 
   0   5   2     3385.30     3312.47     31.25 o 
   1   5   2     1181.47     1084.86     10.88 o 
   2   5   2       29.44       33.28      2.01 o 
   3   5   2     1787.08     2125.52     23.82 o 
   4   5   2     4218.11     4372.91     47.76 o 
   5   5   2     3232.04     3382.25     37.70 o 
   6   5   2     3614.27     3436.36     38.47 o 
   7   5   2       19.01       13.68      3.26 o 
   8   5   2        5.94        9.39      3.84 o 
   9   5   2      540.76      566.42     10.44 o 
  10   5   2      162.52      181.66      7.53 o 
  11   5   2     2350.85     2353.02     31.23 o 
  12   5   2     2368.06     2266.28     30.74 o 
  13   5   2       92.24       89.47      7.19 o 
  14   5   2       57.24       65.69      7.42 o 
  15   5   2       21.00       44.84      7.66 o 
  16   5   2      270.17      273.59     12.47 o 
  17   5   2      410.85      402.15     14.36 o 
  18   5   2       20.40       23.84     11.37 o 
  19   5   2        1.07        0.89     13.82 o 
  20   5   2       37.78       33.86     19.28 o 
 -20   6   2        5.47      -14.98     21.11 o 
 -19   6   2        7.20       -7.92     25.51 o 
 -18   6   2      112.99      114.16     19.58 o 
 -17   6   2       20.47       -6.46     16.47 o 
 -16   6   2      267.18      271.94     18.63 o 
 -15   6   2       25.29       19.84     17.59 o 
 -14   6   2       32.89       34.74     12.39 o 
 -13   6   2       95.07       93.27     11.82 o 
 -12   6   2       62.82       66.00      6.25 o 
 -11   6   2        4.90        3.92      4.59 o 
 -10   6   2       83.45       80.19      4.57 o 
  -9   6   2     2016.40     2125.59     30.35 o 
  -8   6   2       71.57       68.82      3.87 o 
  -7   6   2        2.66        1.03      2.30 o 
  -6   6   2      921.66     1031.17     12.26 o 
  -5   6   2        1.24        1.85      2.15 o 
  -4   6   2      124.35      121.27      4.41 o 
  -3   6   2       13.25       13.23      1.86 o 
  -2   6   2      134.04      136.82      4.22 o 
  -1   6   2      411.16      382.03      6.51 o 
   0   6   2      263.43      317.39      4.88 o 
   1   6   2      937.04     1039.02     11.29 o 
   2   6   2      144.52      141.03      4.46 o 
   3   6   2      320.62      353.15      5.49 o 
   4   6   2      209.96      258.67      4.88 o 
   5   6   2      314.63      313.72      6.13 o 
   6   6   2       82.05       78.13      4.11 o 
   7   6   2      515.53      511.06      9.26 o 
   8   6   2      132.64      128.38      7.91 o 
   9   6   2      170.08      164.77      6.24 o 
  10   6   2      305.90      306.45      9.16 o 
  11   6   2      181.02      169.80      7.57 o 
  12   6   2      433.24      427.21     12.46 o 
  13   6   2       10.96       13.32      6.67 o 
  14   6   2      298.24      278.74     10.08 o 
  15   6   2       25.06       22.03      7.83 o 
  16   6   2        0.17      -10.28     10.28 o 
  17   6   2        7.33       -7.64     14.01 o 
  18   6   2        0.35       -7.22     12.06 o 
  19   6   2       72.07      104.32     22.93 o 
  20   6   2        1.88      -19.35     29.91 o 
 -19   7   2        1.10       -3.52     24.63 o 
 -18   7   2      250.91      238.60     29.91 o 
 -17   7   2       56.18       52.57     16.14 o 
 -16   7   2       43.07       29.04     15.23 o 
 -15   7   2      102.34      102.81     14.93 o 
 -14   7   2       42.98       46.11     13.28 o 
 -13   7   2      185.15      178.95     14.61 o 
 -12   7   2      191.55      169.15      8.73 o 
 -11   7   2       78.82       72.46      6.43 o 
 -10   7   2      413.08      413.18     13.80 o 
  -9   7   2      153.30      135.18      4.91 o 
  -8   7   2      463.23      452.36      7.93 o 
  -7   7   2     1180.00     1176.55     13.75 o 
  -6   7   2      292.31      248.71      6.13 o 
  -5   7   2      315.07      327.75      6.41 o 
  -4   7   2      329.12      321.91      4.80 o 
  -3   7   2      123.24      113.69      3.52 o 
  -2   7   2       96.99       86.75      3.19 o 
  -1   7   2      225.24      205.19      4.63 o 
   0   7   2      109.21       85.28      4.51 o 
   1   7   2     1542.98     1513.16     16.04 o 
   2   7   2      123.97      159.50      6.73 o 
   3   7   2     1566.01     1826.26     21.12 o 
   4   7   2      121.43      107.22      3.80 o 
   5   7   2       28.93       29.36      3.32 o 
   6   7   2     1710.88     1701.99     20.40 o 
   7   7   2      247.04      208.32      7.10 o 
   8   7   2       31.02       15.25      4.57 o 
   9   7   2      100.31      108.50      5.89 o 
  10   7   2      908.43      948.26     23.41 o 
  11   7   2       18.38        6.91      5.95 o 
  12   7   2      461.69      451.70     14.38 o 
  13   7   2       16.74        9.00      6.81 o 
  14   7   2        1.13        1.88      7.47 o 
  15   7   2      187.24      206.38     11.64 o 
  16   7   2      101.58      122.87     11.13 o 
  17   7   2       73.94       62.72     11.51 o 
  18   7   2       15.52       14.15     14.40 o 
  19   7   2       16.33       13.78     17.06 o 
 -19   8   2        7.69        7.17     14.72 o 
 -18   8   2        4.86        3.44     13.18 o 
 -17   8   2       33.35        7.95     12.37 o 
 -16   8   2        4.60        4.51     17.03 o 
 -15   8   2      126.80      117.43     12.51 o 
 -14   8   2      175.76      175.05     14.72 o 
 -13   8   2       98.14      104.67     10.95 o 
 -12   8   2       67.38       88.39     16.00 o 
 -11   8   2      195.57      172.36      7.98 o 
 -10   8   2      131.56      121.36     10.66 o 
  -9   8   2      364.08      360.46      7.85 o 
  -8   8   2     1305.03     1349.59     15.73 o 
  -7   8   2      642.45      684.22     10.47 o 
  -6   8   2       41.19       41.45      3.81 o 
  -5   8   2      317.30      326.78      6.13 o 
  -4   8   2      692.17      683.02     10.36 o 
  -3   8   2      211.81      207.25      5.89 o 
  -2   8   2     1599.14     1638.92     21.22 o 
  -1   8   2      190.02      176.14      5.87 o 
   0   8   2      517.82      559.33      8.10 o 
   1   8   2      308.30      320.14      5.43 o 
   2   8   2      329.43      351.84      8.00 o 
   3   8   2      555.23      525.88      8.05 o 
   4   8   2      664.60      640.46      9.44 o 
   5   8   2       80.94      107.99      4.28 o 
   6   8   2        2.19        4.46      4.11 o 
   7   8   2      104.07      121.46      5.58 o 
   8   8   2      125.31      128.21      5.77 o 
   9   8   2       41.40       40.88      6.32 o 
  10   8   2        0.95        3.59      5.80 o 
  11   8   2        0.11        9.76      6.02 o 
  12   8   2      104.59      129.66      7.91 o 
  13   8   2      103.00      126.18      8.57 o 
  14   8   2      153.57      150.94      9.26 o 
  15   8   2        3.00        4.75      9.84 o 
  16   8   2       60.24       47.58     10.70 o 
  17   8   2        1.79       17.51     13.09 o 
  18   8   2       64.42      111.79     16.85 o 
  19   8   2        1.73       -5.28     27.27 o 
 -18   9   2        0.28       -8.28     15.46 o 
 -17   9   2        2.47       -1.58     18.70 o 
 -16   9   2        0.34        2.81     11.90 o 
 -15   9   2        1.43      -10.24     11.13 o 
 -14   9   2      121.80       97.64     14.51 o 
 -13   9   2        5.59       -6.70     11.49 o 
 -12   9   2       73.81       58.50     10.20 o 
 -11   9   2      255.54      216.20     11.08 o 
 -10   9   2       17.15        5.82      6.68 o 
  -9   9   2       47.42       53.24      6.61 o 
  -8   9   2       73.72       76.97      6.02 o 
  -7   9   2      230.98      224.27      8.52 o 
  -6   9   2        2.09       -0.62      3.90 o 
  -5   9   2        9.51        5.41      3.81 o 
  -4   9   2        2.65        5.41      3.59 o 
  -3   9   2       15.71       15.31      3.92 o 
  -2   9   2        4.93        5.29      3.83 o 
  -1   9   2      653.60      671.95     10.69 o 
   0   9   2        8.26        7.87      3.73 o 
   1   9   2        1.01        5.04      3.36 o 
   2   9   2        2.82        1.84      3.00 o 
   3   9   2        5.56        3.72      3.30 o 
   4   9   2      448.37      456.73      8.42 o 
   5   9   2        0.27        0.98      3.69 o 
   6   9   2      193.89      206.89      6.44 o 
   7   9   2       17.27       18.61      4.81 o 
   8   9   2        8.37       15.48      5.23 o 
   9   9   2       49.26       43.40      5.58 o 
  10   9   2        2.31        6.49      6.68 o 
  11   9   2       10.83        0.25      6.97 o 
  12   9   2        8.35       10.07      7.94 o 
  13   9   2       20.47        9.91      7.54 o 
  14   9   2        6.20        3.34      9.63 o 
  15   9   2      127.30      140.72     11.93 o 
  16   9   2       18.37       32.40     16.55 o 
  17   9   2        0.98       28.45     17.03 o 
  18   9   2       11.22       -2.28     18.80 o 
 -17  10   2        0.06        3.32     19.79 o 
 -16  10   2       27.84       39.65     16.03 o 
 -15  10   2      134.18      147.73     16.76 o 
 -14  10   2       20.20        3.69     13.90 o 
 -13  10   2      141.35      165.88     14.89 o 
 -12  10   2        4.62       17.74     10.33 o 
 -11  10   2       68.71       45.64      9.62 o 
 -10  10   2        2.99        4.74      8.90 o 
  -9  10   2       15.24       20.17      7.05 o 
  -8  10   2       47.32       56.91      6.24 o 
  -7  10   2       36.84       49.63      5.91 o 
  -6  10   2        1.43        5.91      8.07 o 
  -5  10   2      181.01      186.36      5.96 o 
  -4  10   2     2152.60     2177.00     25.90 o 
  -3  10   2       95.94       97.92      5.12 o 
  -2  10   2      539.08      511.51      9.69 o 
  -1  10   2        1.97        4.46      4.19 o 
   0  10   2       33.11       37.23      4.31 o 
   1  10   2       14.28       11.29      5.08 o 
   2  10   2      208.06      235.64      6.58 o 
   3  10   2      805.63      745.59     10.92 o 
   4  10   2       75.74       64.09      4.18 o 
   5  10   2      235.85      285.72      7.47 o 
   6  10   2       37.43       59.51      5.44 o 
   7  10   2      800.55      817.38     13.93 o 
   8  10   2        5.25       16.86      5.63 o 
   9  10   2      691.41      559.67     12.14 o 
  10  10   2        0.68        0.28      6.14 o 
  11  10   2       71.02       93.47      7.43 o 
  12  10   2        3.67       -6.76      8.22 o 
  13  10   2       53.34       62.19     11.17 o 
  14  10   2       55.80       55.20     11.87 o 
  15  10   2       41.73       47.02     16.14 o 
  16  10   2       12.66        9.68     21.99 o 
  17  10   2        8.16       67.73     24.63 o 
 -16  11   2        0.11       22.58     15.23 o 
 -15  11   2       11.11       -3.48     14.77 o 
 -14  11   2        6.15       -0.02     14.53 o 
 -13  11   2        2.64       23.04     13.02 o 
 -12  11   2       39.12       37.25     11.29 o 
 -11  11   2      106.27      117.13     11.15 o 
 -10  11   2      196.28      206.02     22.02 o 
  -9  11   2        0.46       -4.73      8.74 o 
  -8  11   2      103.69       97.86      7.43 o 
  -7  11   2       30.51       14.45      6.02 o 
  -6  11   2        1.96        8.09      5.60 o 
  -5  11   2       32.17       31.32      5.78 o 
  -4  11   2       67.99       81.72      6.28 o 
  -3  11   2       11.24       20.53      5.82 o 
  -2  11   2      639.40      623.59     13.08 o 
  -1  11   2     1116.20     1138.53     21.14 o 
   0  11   2       20.11       16.07      4.89 o 
   1  11   2       64.69       57.14      5.93 o 
   2  11   2        5.02        6.59      5.43 o 
   3  11   2        1.35        2.27      5.23 o 
   4  11   2       47.03       49.94      4.82 o 
   5  11   2       79.00       81.50     10.70 o 
   6  11   2      589.44      505.84     10.88 o 
   7  11   2      115.14      116.79      6.52 o 
   8  11   2      146.90      166.51      7.30 o 
   9  11   2       46.13       46.92      6.43 o 
  10  11   2        0.20       -3.77      6.52 o 
  11  11   2       23.28       21.53      7.96 o 
  12  11   2        4.44        6.41      8.35 o 
  13  11   2       20.05       21.45     10.51 o 
  14  11   2       21.25       61.57     22.87 o 
  15  11   2       11.41       34.30     22.87 o 
  16  11   2        3.09        6.16     23.75 o 
 -15  12   2       15.80        0.41     22.87 o 
 -14  12   2       50.15       41.18     14.89 o 
 -13  12   2       10.44       11.19     13.36 o 
 -12  12   2        3.51       13.42     28.59 o 
 -11  12   2        4.80        4.85     10.29 o 
 -10  12   2        0.28        3.86      9.78 o 
  -9  12   2       13.61       10.76     13.64 o 
  -8  12   2       35.55       48.74      7.90 o 
  -7  12   2       25.29       22.98      7.69 o 
  -6  12   2        7.81        6.09      6.65 o 
  -5  12   2      145.95      143.04     10.26 o 
  -4  12   2      297.10      286.93      8.82 o 
  -3  12   2      489.46      493.86     12.74 o 
  -2  12   2       12.33       12.99      6.32 o 
  -1  12   2      701.25      660.96     14.16 o 
   0  12   2       81.68       94.83      6.87 o 
   1  12   2       51.76       52.04      9.06 o 
   2  12   2       81.84       89.06      7.87 o 
   3  12   2       60.19       50.26      6.22 o 
   4  12   2       82.41       91.50      6.68 o 
   5  12   2      359.66      288.64     10.28 o 
   6  12   2      111.19      137.30      8.62 o 
   7  12   2       69.20       82.69      8.22 o 
   8  12   2       93.75       79.97      8.44 o 
   9  12   2        3.94       13.57      8.92 o 
  10  12   2       58.54       40.97     10.78 o 
  11  12   2       69.29       90.29     11.68 o 
  12  12   2        0.36       -8.41     21.99 o 
  13  12   2       11.73       -4.40     21.11 o 
  14  12   2        3.66       29.03     22.87 o 
  15  12   2        0.11       10.56     23.75 o 
 -14  13   2        0.15      -11.58     24.63 o 
 -13  13   2       12.46       19.30     14.61 o 
 -12  13   2        1.97       18.61     13.98 o 
 -11  13   2       87.31       78.85     12.77 o 
 -10  13   2        3.71       17.14     10.72 o 
  -9  13   2       17.55       21.07     10.56 o 
  -8  13   2        1.66       -5.50      9.88 o 
  -7  13   2       30.28       25.49      8.09 o 
  -6  13   2       60.97       66.46      8.83 o 
  -5  13   2      169.77      155.58      9.39 o 
  -4  13   2        6.05       13.51      7.56 o 
  -3  13   2      102.15       82.20      8.00 o 
  -2  13   2      268.89      249.89     10.92 o 
  -1  13   2        0.98       15.37      6.86 o 
   0  13   2       22.66       23.46      6.76 o 
   1  13   2       46.52       41.44      7.49 o 
   2  13   2        0.18        1.55      6.26 o 
   3  13   2       11.87       18.52      6.12 o 
   4  13   2       35.25       35.15      6.52 o 
   5  13   2       24.92       28.31      6.59 o 
   6  13   2        7.31        3.61      6.83 o 
   7  13   2        0.09       -6.86      9.62 o 
   8  13   2        4.18       20.41      9.93 o 
   9  13   2        0.80        9.24     14.51 o 
  10  13   2       46.27       54.19     14.26 o 
  11  13   2       14.47       29.91     20.23 o 
  12  13   2       18.86       48.38     20.23 o 
  13  13   2        0.36       -4.40     21.11 o 
  14  13   2       53.99       62.45     24.63 o 
 -12  14   2        0.53        5.93     15.63 o 
 -11  14   2        0.38        4.73     15.40 o 
 -10  14   2        0.28       26.03     12.31 o 
  -9  14   2       10.88       23.78     14.52 o 
  -8  14   2       21.96       28.86     21.73 o 
  -7  14   2       37.00       52.04      9.40 o 
  -6  14   2       10.05       11.43     10.66 o 
  -5  14   2       35.50       43.69      8.64 o 
  -4  14   2       64.01       75.16      8.73 o 
  -3  14   2        3.04        6.83      8.76 o 
  -2  14   2        1.12        9.97      8.90 o 
  -1  14   2       15.44       11.08      8.76 o 
   0  14   2       30.36       19.57      8.54 o 
   1  14   2       13.48        8.95      8.28 o 
   2  14   2       12.52       15.99      8.28 o 
   3  14   2        2.55        2.93      8.60 o 
   4  14   2       31.90       32.11     11.82 o 
   5  14   2        2.27        6.59     11.49 o 
   6  14   2        1.57       -2.44     12.12 o 
   7  14   2       17.62       16.12     13.36 o 
   8  14   2        0.08       -0.38     17.15 o 
   9  14   2        3.53       29.03     20.23 o 
  10  14   2       11.04       17.59     21.11 o 
  11  14   2        0.17       -8.80     21.99 o 
  12  14   2        0.01      -12.31     22.87 o 
 -10  15   2       49.09       69.94     18.03 o 
  -9  15   2       39.38       47.68     11.66 o 
  -8  15   2       10.53       23.54     11.50 o 
  -7  15   2       19.46       35.36     15.41 o 
  -6  15   2        7.65       16.58      9.31 o 
  -5  15   2       12.77       15.53      8.83 o 
  -4  15   2       13.97        1.48     12.57 o 
  -3  15   2        2.00        3.55      9.14 o 
  -2  15   2        0.39        3.39      9.18 o 
  -1  15   2       51.88       55.96     12.74 o 
   0  15   2        0.15        6.60     16.27 o 
   1  15   2       24.52       20.32     15.83 o 
   2  15   2       98.03       84.96     20.23 o 
   3  15   2       99.11      117.82     20.23 o 
   4  15   2       25.38       35.82     13.63 o 
   5  15   2       62.69       72.55     14.07 o 
   6  15   2        0.26       17.59     20.23 o 
   7  15   2       12.21       -9.68     20.23 o 
   8  15   2        1.48        8.80     21.11 o 
   9  15   2       35.53       41.34     22.87 o 
  10  15   2       19.78       43.98     22.87 o 
  -8  16   2       25.25       35.72     16.26 o 
  -7  16   2       10.82        0.11     15.22 o 
  -6  16   2       23.52       21.73     19.79 o 
  -5  16   2        5.94       13.19     21.55 o 
  -4  16   2        9.19        2.36     14.58 o 
  -3  16   2       12.24        3.26     23.31 o 
  -2  16   2        1.83       31.12     28.59 o 
  -1  16   2        0.33        0.88     18.47 o 
   0  16   2        0.14        0.88     17.59 o 
   1  16   2       17.12       35.18     20.23 o 
   2  16   2       22.02       40.46     18.47 o 
   3  16   2        0.40       30.79     20.23 o 
   4  16   2       14.95       15.83     19.35 o 
   5  16   2       19.43       33.42     19.35 o 
   6  16   2        0.69      -12.31     21.99 o 
   7  16   2        0.77       34.30     22.87 o 
   8  16   2        6.04       -1.76     22.87 o 
  -3  17   2        2.93      -10.11     21.99 o 
  -2  17   2       21.14       20.23     21.11 o 
  -1  17   2       23.49       40.46     20.23 o 
   0  17   2       22.33       14.95     20.23 o 
   1  17   2       20.84       19.35     21.11 o 
   2  17   2        0.82        6.16     20.23 o 
   3  17   2       46.02       32.55     21.11 o 
 -21   1   3       21.76        6.52     31.67 o 
 -20   1   3       59.15       33.35     18.34 o 
 -19   1   3        2.24       -4.66     14.61 o 
 -18   1   3      174.61      205.66     17.65 o 
 -17   1   3      293.43      277.44     18.34 o 
 -16   1   3      656.59      714.51     26.74 o 
 -15   1   3      896.25      994.29     30.16 o 
 -14   1   3      113.45      100.65     11.20 o 
 -13   1   3        5.12       22.87     10.57 o 
 -12   1   3      475.29      471.65     15.16 o 
 -11   1   3     2249.69     2198.68     28.65 o 
 -10   1   3     2180.44     2144.12     21.78 o 
  -9   1   3     2483.48     2413.46     22.69 o 
  -8   1   3      518.61      534.14      6.37 o 
  -7   1   3     2792.60     2898.66     26.48 o 
  -6   1   3     6418.13     6355.80     59.67 o 
  -5   1   3     5386.40     5510.57     48.73 o 
  -4   1   3    15129.18    15130.74    149.42 o 
  -3   1   3     1897.29     1960.95     21.53 o 
  -2   1   3       15.15        4.98      2.36 o 
  -1   1   3      847.86      769.03     12.84 o 
   0   1   3     8023.58     7771.32    117.82 o 
   1   1   3     1373.38     1324.66     18.02 o 
   2   1   3     3671.01     3592.85     30.04 o 
   3   1   3       60.79       68.15      1.82 o 
   4   1   3     2744.43     2659.40     32.02 o 
   5   1   3     2007.71     1778.74     26.31 o 
   6   1   3     3221.57     3059.67     34.29 o 
   7   1   3     3552.12     3397.54     41.27 o 
   8   1   3      328.24      352.40      8.59 o 
   9   1   3      144.77      173.72      6.03 o 
  10   1   3       12.86        9.02      5.02 o 
  11   1   3      497.96      462.70     11.87 o 
  12   1   3     1380.87     1439.48     24.17 o 
  13   1   3      693.29      700.31     22.22 o 
  14   1   3        6.70       18.25      7.78 o 
  15   1   3        1.51        6.09      8.22 o 
  16   1   3      252.28      229.12     11.52 o 
  17   1   3      180.41      215.08     12.26 o 
  18   1   3      542.02      560.45     21.96 o 
  19   1   3      194.80      211.73     15.33 o 
  20   1   3       45.18       33.32     27.71 o 
 -21   2   3       13.75      -19.58     19.58 o 
 -20   2   3      166.76      134.32     18.78 o 
 -19   2   3       69.03       69.50     17.72 o 
 -18   2   3      108.22      104.58     18.91 o 
 -17   2   3       40.27       51.40     32.11 o 
 -16   2   3        6.94        3.23     13.36 o 
 -15   2   3       37.54       49.26     12.74 o 
 -14   2   3      780.55      796.93     25.50 o 
 -13   2   3      462.10      475.36     15.74 o 
 -12   2   3      283.60      264.06     21.81 o 
 -11   2   3       11.46        3.11      3.66 o 
 -10   2   3      523.42      528.60      8.59 o 
  -9   2   3      412.90      393.71      6.28 o 
  -8   2   3     1521.19     1561.38     16.11 o 
  -7   2   3     1157.35     1138.69     11.98 o 
  -6   2   3     1027.65     1030.92      9.68 o 
  -5   2   3      160.14      168.69      3.10 o 
  -4   2   3      454.04      455.98      5.90 o 
  -3   2   3       32.76       42.04      1.55 o 
  -2   2   3     2988.81     2975.49     39.57 o 
  -1   2   3     3853.38     3860.27     51.01 o 
   0   2   3      589.24      592.57      7.15 o 
   1   2   3      117.51      108.49      2.39 o 
   2   2   3      465.08      443.82      4.63 o 
   3   2   3      850.61      825.51      8.45 o 
   4   2   3     2225.77     2280.32     21.96 o 
   5   2   3     2913.55     2835.92     38.68 o 
   6   2   3     1201.78     1337.01     16.10 o 
   7   2   3       78.17       79.13      3.46 o 
   8   2   3     1222.58     1143.66     15.94 o 
   9   2   3      821.06      852.44     13.24 o 
  10   2   3     1426.01     1409.46     19.95 o 
  11   2   3       18.07       18.61      5.88 o 
  12   2   3      202.48      188.48      7.39 o 
  13   2   3       32.35       19.90      6.18 o 
  14   2   3      152.18      177.59     12.57 o 
  15   2   3      683.22      681.89     17.68 o 
  16   2   3      136.98      135.42     12.06 o 
  17   2   3        7.52      -13.37     14.09 o 
  18   2   3       40.65       22.48     10.21 o 
  19   2   3       14.84      -12.62     12.62 o 
  20   2   3       42.76       18.03     16.17 o 
 -20   3   3       15.23       25.52     18.96 o 
 -19   3   3       22.94       21.40     17.72 o 
 -18   3   3       62.67       56.69     17.10 o 
 -17   3   3      158.13      183.15     17.72 o 
 -16   3   3      168.85      132.67     14.53 o 
 -15   3   3      133.90       93.73     13.68 o 
 -14   3   3       43.85       28.35     10.77 o 
 -13   3   3       51.87       46.13      8.96 o 
 -12   3   3     1149.05     1141.32     24.01 o 
 -11   3   3     1789.83     1750.88     26.73 o 
 -10   3   3     1323.43     1285.99     16.50 o 
  -9   3   3      245.39      238.31      4.73 o 
  -8   3   3      351.73      341.99      5.56 o 
  -7   3   3      389.75      382.81      5.19 o 
  -6   3   3       13.06        9.07      1.75 o 
  -5   3   3     3584.02     3508.18     31.46 o 
  -4   3   3      993.10      898.14      9.68 o 
  -3   3   3       36.60       46.77      1.85 o 
  -2   3   3      607.55      646.73      9.65 o 
  -1   3   3      949.38      975.12     13.95 o 
   0   3   3     1200.75     1123.49     15.71 o 
   1   3   3     1184.73     1029.99     10.86 o 
   2   3   3      108.19      117.73      2.52 o 
   3   3   3     1885.84     1859.36     16.93 o 
   4   3   3       17.21       13.12      1.68 o 
   5   3   3      220.41      258.91      5.13 o 
   6   3   3       35.97       40.32      2.76 o 
   7   3   3     1166.13     1165.97     14.59 o 
   8   3   3       55.97       52.60      4.20 o 
   9   3   3        6.16        7.67      3.84 o 
  10   3   3      439.61      444.98      9.88 o 
  11   3   3     1068.30     1005.16     16.09 o 
  12   3   3       74.67       71.17      5.99 o 
  13   3   3       15.18       22.46      7.34 o 
  14   3   3      794.88      775.74     18.16 o 
  15   3   3       39.98       38.56      9.65 o 
  16   3   3       91.97       94.68     13.58 o 
  17   3   3      196.21      193.28     15.24 o 
  18   3   3       46.62       55.50     11.56 o 
  19   3   3        6.82      -10.63     13.01 o 
  20   3   3        8.40        0.91     38.26 o 
 -20   4   3       24.91       28.57     19.25 o 
 -19   4   3      184.08      192.20     20.53 o 
 -18   4   3      530.45      527.07     26.30 o 
 -17   4   3        1.48        6.83     14.53 o 
 -16   4   3       33.59       15.39     14.31 o 
 -15   4   3      163.83      166.74     15.55 o 
 -14   4   3      178.39      195.24     17.59 o 
 -13   4   3      131.16      137.96      9.93 o 
 -12   4   3      418.27      425.57     15.19 o 
 -11   4   3       87.90       89.44      5.36 o 
 -10   4   3      700.97      726.15     10.81 o 
  -9   4   3      810.87      786.84     10.97 o 
  -8   4   3     1386.61     1340.43     16.43 o 
  -7   4   3     4290.68     4479.56     42.64 o 
  -6   4   3      726.33      711.21      7.67 o 
  -5   4   3       61.61       63.79      2.69 o 
  -4   4   3      304.84      294.08      4.47 o 
  -3   4   3     3361.12     3374.01     34.00 o 
  -2   4   3     1647.15     1573.93     19.33 o 
  -1   4   3     7268.51     7308.88     72.47 o 
   0   4   3      350.68      390.12      4.91 o 
   1   4   3       32.23       38.00      1.64 o 
   2   4   3     3478.55     3551.30     33.58 o 
   3   4   3     6311.93     6081.69     65.71 o 
   4   4   3    10650.20    10406.17    103.44 o 
   5   4   3     3673.53     3633.31     32.77 o 
   6   4   3       15.40        9.19      2.59 o 
   7   4   3      302.91      300.62      6.38 o 
   8   4   3      893.06      894.29     13.49 o 
   9   4   3      695.80      707.05     12.13 o 
  10   4   3     3382.21     3432.85     43.18 o 
  11   4   3        7.10        9.53      5.18 o 
  12   4   3      109.78      108.48      6.69 o 
  13   4   3      647.68      661.60     14.02 o 
  14   4   3      557.78      562.28     15.94 o 
  15   4   3      306.07      287.01     17.52 o 
  16   4   3      148.29      147.46     11.16 o 
  17   4   3       88.75       85.03     11.21 o 
  18   4   3        1.48      -16.85     16.85 o 
  19   4   3        2.34       -3.24     15.41 o 
  20   4   3        9.08       35.22     17.10 o 
 -20   5   3       45.46      -18.15     18.15 o 
 -19   5   3      172.34      135.93     20.50 o 
 -18   5   3       69.06       52.01     32.99 o 
 -17   5   3        2.45       -8.80     20.23 o 
 -16   5   3       30.70        1.32     13.06 o 
 -15   5   3        2.97        1.31     17.59 o 
 -14   5   3       96.91      101.65     11.17 o 
 -13   5   3        2.11       -8.79      8.79 o 
 -12   5   3        2.25       -5.41      7.95 o 
 -11   5   3       69.89       67.41      5.70 o 
 -10   5   3      261.86      288.78      7.67 o 
  -9   5   3      200.69      212.62      5.04 o 
  -8   5   3     1014.71     1054.99     12.48 o 
  -7   5   3       29.02       44.94      3.14 o 
  -6   5   3        4.98        4.18      3.28 o 
  -5   5   3        2.88        6.27      2.11 o 
  -4   5   3        7.37       13.67      1.98 o 
  -3   5   3      755.80      801.20      9.21 o 
  -2   5   3        3.76        4.82      1.43 o 
  -1   5   3      628.93      719.46     13.97 o 
   0   5   3      127.29      118.02      3.28 o 
   1   5   3        5.47        3.29      1.50 o 
   2   5   3     2802.86     3120.25     29.74 o 
   3   5   3      275.38      308.58      5.01 o 
   4   5   3      100.26      116.97      4.06 o 
   5   5   3      170.91      201.38      5.38 o 
   6   5   3      108.43      107.17      3.57 o 
   7   5   3        8.99       10.97      3.65 o 
   8   5   3      366.91      374.82      8.37 o 
   9   5   3     1333.57     1295.50     18.47 o 
  10   5   3      644.12      669.25     12.53 o 
  11   5   3        1.41        4.51      5.26 o 
  12   5   3       94.95       87.40      6.78 o 
  13   5   3       15.36       12.65      6.89 o 
  14   5   3        2.30       10.74      8.43 o 
  15   5   3       11.92        8.40      8.83 o 
  16   5   3        1.01       -0.72      9.48 o 
  17   5   3        0.05      -12.10     12.10 o 
  18   5   3       11.65       -1.34     13.28 o 
  19   5   3       30.80       42.92     14.89 o 
  20   5   3        1.67       15.83     24.63 o 
 -19   6   3       36.60       35.38     18.28 o 
 -18   6   3       12.88        1.08     17.38 o 
 -17   6   3      244.68      207.70     18.90 o 
 -16   6   3      148.27      144.76     17.42 o 
 -15   6   3      172.84      180.77     16.71 o 
 -14   6   3      148.02      162.72     12.35 o 
 -13   6   3      423.96      425.67     16.92 o 
 -12   6   3      148.48      136.57     13.32 o 
 -11   6   3        2.26        7.54      5.11 o 
 -10   6   3      277.37      283.49     10.27 o 
  -9   6   3      722.02      763.06     11.16 o 
  -8   6   3     1562.33     1559.08     16.32 o 
  -7   6   3      873.51      845.10     11.35 o 
  -6   6   3      156.84      170.09      5.19 o 
  -5   6   3      980.94     1009.87     14.04 o 
  -4   6   3      450.83      452.39      6.53 o 
  -3   6   3     2458.16     2459.78     42.20 o 
  -2   6   3     3371.84     3431.93     56.34 o 
  -1   6   3      269.84      222.43      4.80 o 
   0   6   3     5208.96     5459.93     54.66 o 
   1   6   3      561.03      688.70      8.19 o 
   2   6   3      553.00      611.49      7.18 o 
   3   6   3     3185.09     3198.38     35.43 o 
   4   6   3     1584.87     1578.38     18.49 o 
   5   6   3       89.96       76.78      3.51 o 
   6   6   3      312.85      291.12      7.04 o 
   7   6   3      440.21      492.48      8.45 o 
   8   6   3      233.47      247.22      8.00 o 
   9   6   3     2616.69     2659.52     34.21 o 
  10   6   3      431.17      407.56      9.96 o 
  11   6   3     1236.17     1191.42     18.67 o 
  12   6   3       89.81      123.64      7.33 o 
  13   6   3       56.64       76.26      9.22 o 
  14   6   3      193.22      207.37     13.58 o 
  15   6   3       43.43       49.91      9.99 o 
  16   6   3       40.98       38.74     12.64 o 
  17   6   3        1.28      -11.84     11.84 o 
  18   6   3       23.95        3.71     13.35 o 
  19   6   3        9.37       32.62     34.74 o 
 -19   7   3       19.91       14.90     31.23 o 
 -18   7   3       75.94       49.70     19.28 o 
 -17   7   3      117.76      110.05     17.65 o 
 -16   7   3        3.55       -6.16     15.55 o 
 -15   7   3      157.98      141.65     15.78 o 
 -14   7   3       85.48       73.45     11.46 o 
 -13   7   3       14.72       10.82      9.41 o 
 -12   7   3       29.03       29.01      9.47 o 
 -11   7   3      117.50      113.05     10.89 o 
 -10   7   3       53.22       70.45      6.68 o 
  -9   7   3      164.44      187.81     15.24 o 
  -8   7   3      483.17      506.58     11.47 o 
  -7   7   3       67.28       78.85      4.96 o 
  -6   7   3      640.80      675.12      9.01 o 
  -5   7   3      631.59      644.20      8.57 o 
  -4   7   3      130.39      129.57      4.74 o 
  -3   7   3        8.85       10.43      2.34 o 
  -2   7   3      169.13      158.87      4.99 o 
  -1   7   3      371.34      371.10      7.17 o 
   0   7   3      319.04      328.14      5.23 o 
   1   7   3     1857.83     1867.15     19.70 o 
   2   7   3       22.62       10.54      2.49 o 
   3   7   3       16.49       27.66      3.21 o 
   4   7   3       55.98       60.01      3.26 o 
   5   7   3      155.17      170.18      4.95 o 
   6   7   3      970.01     1008.39     14.62 o 
   7   7   3     1122.70     1112.77     16.20 o 
   8   7   3     1588.99     1506.14     20.84 o 
   9   7   3      226.07      255.65     10.32 o 
  10   7   3       18.90       34.19      5.51 o 
  11   7   3        9.27        7.16      6.10 o 
  12   7   3      218.25      218.50     10.21 o 
  13   7   3      422.66      367.24     12.91 o 
  14   7   3        0.53       -2.43      9.01 o 
  15   7   3        0.03        5.09     11.80 o 
  16   7   3       20.84       27.36     14.33 o 
  17   7   3      114.47      128.67     16.44 o 
  18   7   3        0.52      -15.42     15.42 o 
  19   7   3       28.63       59.81     25.51 o 
 -18   8   3        0.11       -4.61     18.96 o 
 -17   8   3       57.47       16.70     17.38 o 
 -16   8   3        0.25       -0.88     16.79 o 
 -15   8   3        0.80        5.51     14.26 o 
 -14   8   3       50.10       46.65     11.36 o 
 -13   8   3       71.77       78.96     11.33 o 
 -12   8   3       11.03       12.96     11.62 o 
 -11   8   3       59.67       39.52      9.06 o 
 -10   8   3       25.68       24.36      8.77 o 
  -9   8   3        5.01        3.24      6.32 o 
  -8   8   3        1.99        4.01      5.24 o 
  -7   8   3       60.40       58.08      5.02 o 
  -6   8   3       84.08      103.81      6.30 o 
  -5   8   3      126.52      136.52      5.50 o 
  -4   8   3      229.58      251.81      5.50 o 
  -3   8   3      454.72      439.78      8.36 o 
  -2   8   3       36.87       46.09      3.94 o 
  -1   8   3     1043.75     1041.57     14.68 o 
   0   8   3        7.64        8.39      2.49 o 
   1   8   3        7.59        3.34      2.06 o 
   2   8   3      131.10      152.21      5.57 o 
   3   8   3      467.51      496.56      8.11 o 
   4   8   3      124.21      137.35      5.97 o 
   5   8   3       15.95       10.98      3.61 o 
   6   8   3      137.39      111.55      5.30 o 
   7   8   3       30.58       16.72      4.77 o 
   8   8   3     1951.61     1990.01     26.58 o 
   9   8   3       22.86       27.86      5.37 o 
  10   8   3      372.63      356.68     10.31 o 
  11   8   3       36.59       42.18      8.20 o 
  12   8   3        2.62       -4.40      8.19 o 
  13   8   3        0.32        2.08      8.66 o 
  14   8   3        1.99      -11.00     11.00 o 
  15   8   3       12.40      -11.66     11.88 o 
  16   8   3       20.66       28.99     13.08 o 
  17   8   3        1.11       -6.09     13.77 o 
  18   8   3        5.35       40.90     42.66 o 
 -17   9   3       19.19        7.52     15.02 o 
 -16   9   3      241.33      240.13     19.01 o 
 -15   9   3       31.85       -2.64     14.51 o 
 -14   9   3        2.35       -3.26     10.95 o 
 -13   9   3       25.12       28.48     10.13 o 
 -12   9   3        3.00        8.95      9.78 o 
 -11   9   3      213.74      224.95     12.26 o 
 -10   9   3      249.96      246.56     11.62 o 
  -9   9   3       43.27       37.91      8.00 o 
  -8   9   3        0.37       -2.40      6.13 o 
  -7   9   3      547.13      535.72     11.23 o 
  -6   9   3       35.60       38.15      5.05 o 
  -5   9   3      561.65      548.44     12.71 o 
  -4   9   3      714.74      711.30     12.22 o 
  -3   9   3      103.74      101.15      4.54 o 
  -2   9   3      104.02      132.32      5.95 o 
  -1   9   3      185.32      190.08      9.78 o 
   0   9   3        9.60        7.77      5.44 o 
   1   9   3     1222.59     1238.66     15.19 o 
   2   9   3        7.31        5.37      2.59 o 
   3   9   3      393.27      317.64      6.03 o 
   4   9   3        0.45        3.74      3.80 o 
   5   9   3      556.69      615.87     10.09 o 
   6   9   3      734.21      773.06     12.89 o 
   7   9   3       21.11       23.16      5.08 o 
   8   9   3      279.70      232.54      9.03 o 
   9   9   3      251.03      191.65     13.87 o 
  10   9   3        1.17       12.30      7.36 o 
  11   9   3      121.43      143.49      9.12 o 
  12   9   3      152.12      142.07      9.54 o 
  13   9   3       34.89       36.50     18.91 o 
  14   9   3        9.46        2.34     14.03 o 
  15   9   3       20.16       23.21     13.76 o 
  16   9   3        6.73       18.14     12.82 o 
  17   9   3       88.66       88.21     19.96 o 
 -17  10   3        0.09        3.92     16.03 o 
 -16  10   3        2.10        7.61     15.63 o 
 -15  10   3       26.54       28.37     14.77 o 
 -14  10   3        1.21       -1.17     11.24 o 
 -13  10   3       12.00       11.45     10.64 o 
 -12  10   3       36.90       35.25     11.08 o 
 -11  10   3        0.35       -4.63      9.11 o 
 -10  10   3       95.68       93.40      9.93 o 
  -9  10   3      117.97      111.24     10.03 o 
  -8  10   3       28.29       21.55      6.98 o 
  -7  10   3       73.60       60.70      7.10 o 
  -6  10   3       69.94       62.56      6.92 o 
  -5  10   3      324.05      354.38      9.51 o 
  -4  10   3      211.25      224.78      7.52 o 
  -3  10   3       30.03       23.96      5.45 o 
  -2  10   3      219.74      233.31     13.58 o 
  -1  10   3      232.69      221.65      7.65 o 
   0  10   3        6.92        5.36      5.01 o 
   1  10   3        0.43        6.31      3.70 o 
   2  10   3       13.56        9.47      2.60 o 
   3  10   3      125.35      103.63      3.95 o 
   4  10   3      120.42      140.97      5.38 o 
   5  10   3      301.85      278.80      7.75 o 
   6  10   3      240.04      220.24      7.21 o 
   7  10   3        0.69       -0.56      5.93 o 
   8  10   3       21.75        4.32      7.36 o 
   9  10   3        0.53        2.91      9.82 o 
  10  10   3      188.61      174.59      9.52 o 
  11  10   3        7.14       -1.53      8.97 o 
  12  10   3       45.01       36.06      9.96 o 
  13  10   3       26.04       22.78     10.48 o 
  14  10   3        0.25       -3.55     10.60 o 
  15  10   3       30.34       35.05     15.85 o 
  16  10   3       44.77       22.78     19.79 o 
 -16  11   3        0.65      -15.57     15.78 o 
 -15  11   3        2.47       -1.71     15.15 o 
 -14  11   3      118.63      134.67     13.86 o 
 -13  11   3       69.75       67.12     11.80 o 
 -12  11   3       48.59       21.21     11.29 o 
 -11  11   3        3.75        6.69      9.98 o 
 -10  11   3      170.37      159.84     18.10 o 
  -9  11   3       32.87       35.27      8.13 o 
  -8  11   3        1.86        0.13      7.50 o 
  -7  11   3      300.37      288.60     21.46 o 
  -6  11   3      953.06      949.60     25.52 o 
  -5  11   3      262.57      230.95      8.99 o 
  -4  11   3      611.14      570.04     13.84 o 
  -3  11   3      446.61      455.13     14.17 o 
  -2  11   3       37.03       48.41      6.23 o 
  -1  11   3      169.98      198.95      8.25 o 
   0  11   3      687.87      726.34     14.59 o 
   1  11   3       14.07       18.75      6.35 o 
   2  11   3      310.03      284.62      8.82 o 
   3  11   3      173.11      186.43      9.94 o 
   4  11   3      139.18       90.20      5.98 o 
   5  11   3       85.81      121.67      6.92 o 
   6  11   3        6.79        9.92      6.60 o 
   7  11   3        2.51       -3.28      6.78 o 
   8  11   3        0.41        3.69      7.88 o 
   9  11   3        1.80       15.56      8.54 o 
  10  11   3        5.52       25.60      8.92 o 
  11  11   3       11.90       24.85     10.21 o 
  12  11   3       17.45       25.12     10.34 o 
  13  11   3       21.86       11.18     11.96 o 
  14  11   3       29.11       33.18     26.80 o 
  15  11   3       35.14       11.11     45.30 o 
 -14  12   3        3.74        9.68     14.93 o 
 -13  12   3       85.30       80.11     13.14 o 
 -12  12   3       24.50       29.62     11.97 o 
 -11  12   3       12.23       17.38     12.18 o 
 -10  12   3        7.75      -11.43     12.65 o 
  -9  12   3        0.16       -0.24      8.50 o 
  -8  12   3      114.30      112.31      9.40 o 
  -7  12   3        7.08        3.33      7.74 o 
  -6  12   3       37.24       33.96      8.04 o 
  -5  12   3      156.77      161.04      8.78 o 
  -4  12   3      328.70      301.58     14.09 o 
  -3  12   3       10.50       -3.27      7.44 o 
  -2  12   3      503.28      451.78     14.36 o 
  -1  12   3      108.19      129.24      8.90 o 
   0  12   3        1.41       -7.62      7.62 o 
   1  12   3       34.23       41.28      7.95 o 
   2  12   3       55.59       59.92      8.25 o 
   3  12   3        2.00       -1.60      7.74 o 
   4  12   3        7.59       14.19      8.09 o 
   5  12   3      317.31      249.06      9.56 o 
   6  12   3       37.92       33.72      7.47 o 
   7  12   3        2.53       -5.69      9.23 o 
   8  12   3        2.39       -3.44      8.40 o 
   9  12   3       20.64       11.10     12.39 o 
  10  12   3       28.40        4.84     16.27 o 
  11  12   3        2.47      -13.36     13.36 o 
  12  12   3        6.29      -13.19     13.68 o 
  13  12   3        6.39        1.34     21.55 o 
  14  12   3        6.38       10.56     23.75 o 
 -13  13   3        3.86       26.59     26.83 o 
 -12  13   3       11.72       33.25     14.55 o 
 -11  13   3        1.38        2.64     11.90 o 
 -10  13   3        0.75       -7.86     10.91 o 
  -9  13   3        5.26       23.32     10.95 o 
  -8  13   3       27.20       21.01     10.76 o 
  -7  13   3       26.67       18.12      8.62 o 
  -6  13   3        0.93       -4.49      9.14 o 
  -5  13   3       13.46       11.27      8.19 o 
  -4  13   3      122.54      120.30     10.10 o 
  -3  13   3        0.19        7.13     11.63 o 
  -2  13   3      223.79      214.95     18.32 o 
  -1  13   3       51.46       70.04     11.53 o 
   0  13   3        6.15       12.33      8.25 o 
   1  13   3       27.23       25.00      8.09 o 
   2  13   3        5.41       -0.88      8.13 o 
   3  13   3        6.30        2.62      8.60 o 
   4  13   3       48.92       60.47      9.27 o 
   5  13   3       19.04       15.67      8.54 o 
   6  13   3        6.78       29.84      8.90 o 
   7  13   3        0.79       -0.88     12.44 o 
   8  13   3       35.40       55.42     13.06 o 
   9  13   3        0.02       -7.94     13.36 o 
  10  13   3        0.35      -10.59     21.55 o 
  11  13   3        0.11       -3.52     14.93 o 
  12  13   3        5.12        6.16     20.23 o 
  13  13   3        2.75       29.91     23.75 o 
 -11  14   3        5.05       10.29     13.12 o 
 -10  14   3        8.86       19.98     11.66 o 
  -9  14   3        2.51        5.22     11.00 o 
  -8  14   3        3.05        2.37      9.43 o 
  -7  14   3        0.56        0.43      8.99 o 
  -6  14   3       99.57       99.02      9.76 o 
  -5  14   3       27.64       30.40      9.15 o 
  -4  14   3        0.13       -8.11      8.11 o 
  -3  14   3       16.94       10.30      9.18 o 
  -2  14   3       39.97       48.95      9.47 o 
  -1  14   3        3.63       26.37     12.24 o 
   0  14   3       71.49       59.91     14.74 o 
   1  14   3       31.76       20.80      8.90 o 
   2  14   3        5.23       20.50      9.27 o 
   3  14   3        6.03       16.85      8.78 o 
   4  14   3        3.31        7.85      9.05 o 
   5  14   3       21.83       24.56     10.13 o 
   6  14   3       46.44       92.51     13.98 o 
   7  14   3       14.54       14.09     13.98 o 
   8  14   3       10.11       21.68     14.26 o 
   9  14   3        0.18        6.60     14.31 o 
  10  14   3        0.10        1.83     15.23 o 
  11  14   3       12.54       -1.76     21.99 o 
  -9  15   3       12.27       30.05     12.50 o 
  -8  15   3        1.69       -8.74      9.88 o 
  -7  15   3       28.77       44.17     10.47 o 
  -6  15   3        1.91        4.83      9.66 o 
  -5  15   3        0.44       -8.94     10.92 o 
  -4  15   3        4.22        2.25      9.34 o 
  -3  15   3       46.43       61.36     10.79 o 
  -2  15   3       36.82       37.44     12.94 o 
  -1  15   3        2.18       10.73     10.13 o 
   0  15   3       66.60       49.09      9.78 o 
   1  15   3       11.22        3.31     10.29 o 
   2  15   3       35.01       14.95     13.06 o 
   3  15   3        0.01        2.55     21.55 o 
   4  15   3       23.87       30.49     12.74 o 
   5  15   3        0.01       17.41     13.36 o 
   6  15   3       23.32       14.22     14.53 o 
   7  15   3       18.32       23.35     14.89 o 
   8  15   3        8.33       33.72     16.76 o 
   9  15   3        0.54       13.19     22.87 o 
  -6  16   3        0.10       -0.85     10.55 o 
  -5  16   3        2.81       12.22     12.29 o 
  -4  16   3        5.89        8.93     12.05 o 
  -3  16   3        3.79       22.97     12.16 o 
  -2  16   3        0.25        9.05     13.98 o 
  -1  16   3       22.76       33.86     25.07 o 
   0  16   3        1.60       19.55     13.98 o 
   1  16   3       24.64       37.82     14.31 o 
   2  16   3       39.13       64.73     14.61 o 
   3  16   3        0.13        0.44     19.79 o 
   4  16   3        0.02       -7.55     13.98 o 
   5  16   3        0.66       25.58     17.41 o 
   6  16   3        0.80       37.82     23.75 o 
 -20   0   4        5.77      -11.43     24.63 o 
 -19   0   4      260.77      300.82     29.91 o 
 -18   0   4      226.41      230.46     25.51 o 
 -17   0   4      533.22      620.12     36.94 o 
 -16   0   4      197.24      196.15     21.99 o 
 -15   0   4       46.46       55.41     17.59 o 
 -14   0   4        6.67       31.67     15.83 o 
 -13   0   4     1441.25     1510.98     80.48 o 
 -12   0   4     1432.28     1438.16     33.59 o 
 -11   0   4     1360.35     1356.09     31.72 o 
 -10   0   4      190.94      207.83      8.51 o 
  -9   0   4        1.18        6.08      4.38 o 
  -8   0   4     3045.28     3131.16     49.93 o 
  -7   0   4      421.09      348.94      8.80 o 
  -6   0   4    10897.80    10599.17    160.98 o 
  -5   0   4      306.70      360.78     16.04 o 
  -4   0   4       21.24       30.39      3.96 o 
  -3   0   4      763.11      893.79     18.54 o 
  -2   0   4     3802.86     3737.43    100.27 o 
  -1   0   4     7389.87     7042.10    186.48 o 
   0   0   4     3080.16     2973.94     80.92 o 
   1   0   4     1632.92     1681.90     32.61 o 
   2   0   4      190.75      216.07      6.15 o 
   3   0   4     8703.22     8457.48     99.28 o 
   4   0   4      485.85      672.11     10.74 o 
   5   0   4    10230.53     9959.23    187.13 o 
   6   0   4     4024.42     4086.30     78.06 o 
   7   0   4      345.76      382.30     13.97 o 
   8   0   4      416.63      363.56     13.33 o 
   9   0   4      568.67      504.61     21.29 o 
  10   0   4     3616.99     3573.42     57.35 o 
  11   0   4     1452.88     1421.61     33.59 o 
  12   0   4     1002.12      999.14     27.05 o 
  13   0   4       48.95       31.23     11.20 o 
  14   0   4       67.36       73.09     11.77 o 
  15   0   4      415.37      460.21     21.76 o 
  16   0   4      414.11      408.14     28.15 o 
  17   0   4      194.29      213.74     24.63 o 
  18   0   4       94.45      121.39     24.63 o 
  19   0   4       50.29       95.00     24.63 o 
  20   0   4       68.87       36.06     24.63 o 
 -20   1   4        4.66      -17.10     17.10 o 
 -19   1   4       16.85       15.26     23.75 o 
 -18   1   4        1.17       -8.83     23.31 o 
 -17   1   4       23.79        5.39     14.51 o 
 -16   1   4      145.76      122.94     14.61 o 
 -15   1   4       78.70       44.41     12.74 o 
 -14   1   4      274.58      233.46     19.57 o 
 -13   1   4       87.11       89.19      9.14 o 
 -12   1   4       16.09       13.07      6.57 o 
 -11   1   4       23.71       20.75      5.93 o 
 -10   1   4      334.63      329.84      7.50 o 
  -9   1   4        6.53        6.84      3.30 o 
  -8   1   4      209.66      195.45      5.10 o 
  -7   1   4       53.73       59.36      3.01 o 
  -6   1   4     5832.87     6096.86     61.12 o 
  -5   1   4    17449.50    17921.82    177.06 o 
  -4   1   4      811.81      773.89      9.42 o 
  -3   1   4      110.24      111.36      9.62 o 
  -2   1   4       50.01       57.49      4.07 o 
  -1   1   4     1234.70     1300.30     17.97 o 
   0   1   4       21.74       22.42      3.42 o 
   1   1   4      394.96      387.58      8.15 o 
   2   1   4     2941.53     2979.92     28.14 o 
   3   1   4      658.87      652.52      6.67 o 
   4   1   4      429.79      504.82      5.79 o 
   5   1   4       16.57       21.98      2.63 o 
   6   1   4      539.94      542.00      9.11 o 
   7   1   4      515.50      531.36      7.56 o 
   8   1   4     1016.34     1109.40     12.26 o 
   9   1   4        7.72        1.09      3.09 o 
  10   1   4       90.34       77.65      4.33 o 
  11   1   4       38.34       25.75      6.23 o 
  12   1   4      160.20      127.75      8.51 o 
  13   1   4       94.62       80.78     11.64 o 
  14   1   4       56.24       64.29      8.88 o 
  15   1   4       34.09       25.25     13.21 o 
  16   1   4        2.01        5.28     16.71 o 
  17   1   4       62.38       43.10     14.93 o 
  18   1   4        5.29       24.46     15.85 o 
  19   1   4        0.32      -15.02     15.85 o 
  20   1   4       13.93      -18.47     18.47 o 
 -20   2   4        0.83      -12.78     17.72 o 
 -19   2   4       60.07       52.51     17.38 o 
 -18   2   4      266.04      264.99     22.87 o 
 -17   2   4      158.04      137.27     16.71 o 
 -16   2   4       66.83       52.02     19.35 o 
 -15   2   4        0.49        8.39     15.83 o 
 -14   2   4       68.66       68.41      9.81 o 
 -13   2   4      357.60      385.03     15.32 o 
 -12   2   4      281.60      277.18     19.05 o 
 -11   2   4      140.02      125.41      7.02 o 
 -10   2   4       57.60       45.26      5.38 o 
  -9   2   4      499.79      479.02      8.28 o 
  -8   2   4     1042.73      995.51     12.08 o 
  -7   2   4     1504.27     1506.28     16.51 o 
  -6   2   4      981.89      935.19     12.35 o 
  -5   2   4     3125.64     3122.89     31.81 o 
  -4   2   4      118.33      102.74      2.80 o 
  -3   2   4      231.46      232.22      4.42 o 
  -2   2   4     2687.28     2532.93     38.76 o 
  -1   2   4     2950.73     2880.98     34.44 o 
   0   2   4     1986.17     1968.59     23.90 o 
   1   2   4      780.16      758.72     10.10 o 
   2   2   4       17.33       21.23      1.61 o 
   3   2   4     2699.24     2566.79     23.12 o 
   4   2   4     8243.66     8034.01    104.70 o 
   5   2   4     3173.41     2965.77     33.15 o 
   6   2   4     3486.40     3426.57     37.99 o 
   7   2   4      683.90      755.94      9.58 o 
   8   2   4       35.48       47.79      3.57 o 
   9   2   4     1653.04     1662.73     20.59 o 
  10   2   4      685.64      643.23     13.84 o 
  11   2   4      681.63      715.76     15.36 o 
  12   2   4      275.19      294.84     10.33 o 
  13   2   4      213.26      190.19     11.05 o 
  14   2   4      318.15      274.50     11.42 o 
  15   2   4      187.60      191.21     13.01 o 
  16   2   4      106.84      145.21     15.85 o 
  17   2   4      110.74       97.18     15.85 o 
  18   2   4       29.65       16.71     15.55 o 
  19   2   4        4.02        9.79     16.47 o 
  20   2   4        0.86      -18.47     18.47 o 
 -20   3   4       30.38       27.71     24.19 o 
 -19   3   4       17.45       10.56     16.03 o 
 -18   3   4        0.13      -16.71     21.11 o 
 -17   3   4        9.30       -5.28     20.23 o 
 -16   3   4      196.14      209.81     43.10 o 
 -15   3   4      782.01      805.05     22.64 o 
 -14   3   4      416.58      371.63     16.07 o 
 -13   3   4      109.24      100.04      9.47 o 
 -12   3   4      116.59      128.02     12.33 o 
 -11   3   4      208.01      198.75      9.47 o 
 -10   3   4      511.91      513.91     11.96 o 
  -9   3   4     1972.90     1990.58     21.93 o 
  -8   3   4     1388.31     1407.44     14.95 o 
  -7   3   4      215.79      209.37      4.82 o 
  -6   3   4      259.70      263.44      4.82 o 
  -5   3   4     1209.44     1145.07     13.67 o 
  -4   3   4     1914.53     1998.06     22.53 o 
  -3   3   4     4848.64     4920.16     53.25 o 
  -2   3   4     2538.12     2565.03     34.93 o 
  -1   3   4       75.93       78.72      3.09 o 
   0   3   4     1098.03     1043.29     12.19 o 
   1   3   4      953.71      916.07     10.01 o 
   2   3   4     2474.10     2417.49     24.88 o 
   3   3   4       71.66       67.01      5.17 o 
   4   3   4     1539.94     1630.66     16.35 o 
   5   3   4      265.11      251.39      4.18 o 
   6   3   4     2361.12     2300.34     24.35 o 
   7   3   4     1850.69     1796.83     19.64 o 
   8   3   4      425.34      376.19      7.41 o 
   9   3   4       20.31        8.58      6.09 o 
  10   3   4     1307.35     1241.26     29.16 o 
  11   3   4      325.39      315.60     12.44 o 
  12   3   4      266.39      267.52     10.22 o 
  13   3   4      280.93      296.25     18.74 o 
  14   3   4       41.83       47.33     12.40 o 
  15   3   4       83.71       76.77     11.15 o 
  16   3   4        7.63       10.89     13.98 o 
  17   3   4       17.92        2.21     15.23 o 
  18   3   4       88.70       98.40     17.10 o 
  19   3   4      152.06      154.15     30.35 o 
 -19   4   4       23.04       24.19     28.59 o 
 -18   4   4       12.30       18.03     16.17 o 
 -17   4   4        6.78      -29.39     30.79 o 
 -16   4   4        2.40      -17.90     32.11 o 
 -15   4   4        2.18      -10.39     10.39 o 
 -14   4   4       84.82       84.82     10.78 o 
 -13   4   4       15.39       15.77      8.96 o 
 -12   4   4       92.30       77.36     12.04 o 
 -11   4   4      239.96      230.98     18.16 o 
 -10   4   4       34.37       35.21      5.40 o 
  -9   4   4       24.14       32.26      5.86 o 
  -8   4   4        4.09        3.84      2.97 o 
  -7   4   4       33.02       30.22      3.35 o 
  -6   4   4        6.33        4.52      2.64 o 
  -5   4   4      149.69      139.00      3.90 o 
  -4   4   4        1.00        1.20      2.10 o 
  -3   4   4      164.68      163.18      3.78 o 
  -2   4   4      418.03      423.11      7.47 o 
  -1   4   4      621.71      626.55     10.07 o 
   0   4   4      174.24      173.74      3.38 o 
   1   4   4     1944.34     2041.87     22.85 o 
   2   4   4      175.49      160.09      3.80 o 
   3   4   4      104.72      107.74      2.93 o 
   4   4   4     1064.64     1044.89     11.84 o 
   5   4   4      825.10      889.21      9.88 o 
   6   4   4      159.11      163.41      3.96 o 
   7   4   4      423.01      416.36      6.84 o 
   8   4   4        6.52        5.19      2.24 o 
   9   4   4        2.67       -2.85      4.04 o 
  10   4   4      744.19      780.14     13.67 o 
  11   4   4       31.03       26.85      6.68 o 
  12   4   4       37.42       29.25      7.48 o 
  13   4   4        4.97        5.67      8.19 o 
  14   4   4        7.48        6.24     10.32 o 
  15   4   4        0.24        5.41     10.97 o 
  16   4   4       12.82      -13.98     13.98 o 
  17   4   4       17.89       15.39     15.55 o 
  18   4   4       28.77       16.90     16.14 o 
  19   4   4        7.51        7.13     17.10 o 
 -19   5   4       78.59       79.68     32.55 o 
 -18   5   4        7.05      -11.00     16.17 o 
 -17   5   4       13.24      -10.03     14.51 o 
 -16   5   4      170.30      167.19     25.51 o 
 -15   5   4      321.08      291.23     14.20 o 
 -14   5   4      316.41      282.56     13.54 o 
 -13   5   4      350.57      279.72     12.17 o 
 -12   5   4        7.74        3.28      8.43 o 
 -11   5   4      386.37      382.57     11.35 o 
 -10   5   4     1346.74     1327.30     21.70 o 
  -9   5   4     2027.41     2014.88     34.85 o 
  -8   5   4      873.46      872.43     13.45 o 
  -7   5   4       38.24       36.59      3.34 o 
  -6   5   4      744.30      762.14     10.45 o 
  -5   5   4      956.06      937.92     11.94 o 
  -4   5   4     2514.78     2483.30     27.87 o 
  -3   5   4     2189.37     2210.20     24.94 o 
  -2   5   4      624.56      557.10      8.50 o 
  -1   5   4       37.83       42.45      2.36 o 
   0   5   4       60.35       56.97      3.02 o 
   1   5   4     2856.34     2994.99     30.68 o 
   2   5   4     1283.46     1206.90     12.42 o 
   3   5   4      952.09      816.74      8.99 o 
   4   5   4        5.65       11.74      2.18 o 
   5   5   4       22.74       17.02      2.60 o 
   6   5   4      226.02      242.66      5.86 o 
   7   5   4       95.92      120.06      7.34 o 
   8   5   4     2210.52     2191.35     56.67 o 
   9   5   4     1450.82     1415.18     20.10 o 
  10   5   4      300.68      284.07      9.62 o 
  11   5   4       10.45       -5.11      7.24 o 
  12   5   4       31.28       51.76     11.05 o 
  13   5   4      460.19      458.78     17.88 o 
  14   5   4      540.02      566.18     33.31 o 
  15   5   4       23.80       28.25     15.39 o 
  16   5   4        8.49        2.25     18.47 o 
  17   5   4       63.38       87.00     26.83 o 
  18   5   4       80.19       63.77     17.42 o 
  19   5   4       82.30      111.14     21.99 o 
 -19   6   4       68.76       75.23     20.21 o 
 -18   6   4        0.32      -17.10     17.10 o 
 -17   6   4       31.71       -5.45     15.85 o 
 -16   6   4       79.90      108.90     29.47 o 
 -15   6   4       49.85       52.57     15.09 o 
 -14   6   4        0.54        3.81     10.16 o 
 -13   6   4       35.91       40.66      9.98 o 
 -12   6   4      179.22      161.27     20.18 o 
 -11   6   4       55.26       51.07      9.73 o 
 -10   6   4        2.50       14.07      7.23 o 
  -9   6   4      176.58      192.67      9.96 o 
  -8   6   4      196.74      186.65      8.34 o 
  -7   6   4      565.57      559.93      9.92 o 
  -6   6   4      466.65      477.25      9.12 o 
  -5   6   4      653.92      654.07      8.46 o 
  -4   6   4      607.54      601.52      7.82 o 
  -3   6   4       18.82       20.79      2.61 o 
  -2   6   4      432.51      453.98      6.30 o 
  -1   6   4       59.79       83.36      3.77 o 
   0   6   4        7.14       11.76      2.71 o 
   1   6   4      151.66      148.64      3.31 o 
   2   6   4      106.41      104.64      3.87 o 
   3   6   4      103.54      116.87      3.02 o 
   4   6   4     1142.34     1138.28     13.04 o 
   5   6   4      332.92      315.20      8.22 o 
   6   6   4       25.63       13.28      5.46 o 
   7   6   4      262.86      230.37     11.43 o 
   8   6   4       78.28       77.99      4.88 o 
   9   6   4      112.33      114.45      7.93 o 
  10   6   4       41.53       51.04      7.25 o 
  11   6   4       98.44       85.82      8.44 o 
  12   6   4       60.94       64.45     12.91 o 
  13   6   4       43.39       41.92     11.06 o 
  14   6   4        0.11      -10.29     10.29 o 
  15   6   4       40.86       17.21     14.26 o 
  16   6   4      161.70      186.67     18.34 o 
  17   6   4        0.47      -10.46     18.03 o 
  18   6   4       20.08       10.37     29.91 o 
 -18   7   4       42.94       28.64     27.27 o 
 -17   7   4       16.43        0.70     17.10 o 
 -16   7   4       80.14       82.73     13.18 o 
 -15   7   4       75.78       80.74     12.52 o 
 -14   7   4      105.51      105.92     11.66 o 
 -13   7   4       68.15       56.86     10.29 o 
 -12   7   4      156.03      130.95     13.87 o 
 -11   7   4       54.27       54.27     11.20 o 
 -10   7   4      400.90      351.64     17.72 o 
  -9   7   4      513.35      523.17     15.03 o 
  -8   7   4      201.37      196.24      9.25 o 
  -7   7   4        9.88       14.67      6.54 o 
  -6   7   4      364.23      369.82      8.96 o 
  -5   7   4      376.85      368.75      7.08 o 
  -4   7   4      962.97      980.71     15.09 o 
  -3   7   4      372.78      350.31      6.51 o 
  -2   7   4      279.22      254.83      4.68 o 
  -1   7   4      187.46      210.96      5.03 o 
   0   7   4      775.43      860.93      9.77 o 
   1   7   4        6.11        5.79      2.42 o 
   2   7   4      406.20      398.50      6.21 o 
   3   7   4      868.18      847.66     11.40 o 
   4   7   4        1.36        3.21      1.85 o 
   5   7   4        3.56       10.37      4.15 o 
   6   7   4       11.23       18.77      4.31 o 
   7   7   4      795.87      828.66     13.40 o 
   8   7   4      112.68      106.73     11.17 o 
   9   7   4      368.27      357.09     12.06 o 
  10   7   4       98.93       71.17      7.56 o 
  11   7   4        2.27       13.50      7.69 o 
  12   7   4      146.28      188.98     15.73 o 
  13   7   4       31.97       22.89     11.15 o 
  14   7   4      106.27      101.15     14.93 o 
  15   7   4       34.98        7.48     14.93 o 
  16   7   4        0.89      -14.93     14.93 o 
  17   7   4        2.61      -16.79     16.79 o 
  18   7   4       75.83       94.23     20.67 o 
 -17   8   4       28.73       38.64     18.34 o 
 -16   8   4        8.48       17.81     13.03 o 
 -15   8   4        0.16       -7.06     12.17 o 
 -14   8   4      107.54       82.05     14.93 o 
 -13   8   4       24.57       27.47     13.10 o 
 -12   8   4      139.47      144.69     14.31 o 
 -11   8   4      341.65      376.82     19.90 o 
 -10   8   4       93.83       74.68     11.14 o 
  -9   8   4       16.35       18.83      6.68 o 
  -8   8   4       37.13       38.82      6.29 o 
  -7   8   4       82.19       86.95      6.55 o 
  -6   8   4      345.94      331.54      9.77 o 
  -5   8   4      687.07      670.76     12.98 o 
  -4   8   4      129.01      118.79      5.64 o 
  -3   8   4       25.26       30.10      4.45 o 
  -2   8   4       41.10       44.51      3.93 o 
  -1   8   4      381.09      402.65      6.77 o 
   0   8   4     1084.01     1076.19     15.06 o 
   1   8   4      550.76      493.72      7.24 o 
   2   8   4      235.52      271.39      6.18 o 
   3   8   4       41.17       31.16      3.35 o 
   4   8   4      313.06      320.62      6.49 o 
   5   8   4      333.24      314.92      7.62 o 
   6   8   4       51.87       38.30      5.65 o 
   7   8   4        3.34        8.34      6.48 o 
   8   8   4      180.40      223.16      9.93 o 
   9   8   4      174.64      217.33     20.09 o 
  10   8   4       86.44       81.91      9.45 o 
  11   8   4       34.42       30.52     11.88 o 
  12   8   4        2.77       -0.87      8.76 o 
  13   8   4        3.59        6.55     10.27 o 
  14   8   4       18.19       27.71     14.93 o 
  15   8   4       89.55       93.90     16.79 o 
  16   8   4        0.79      -15.51     15.51 o 
  17   8   4       24.75       10.74     63.33 o 
 -17   9   4       47.33       20.50     16.03 o 
 -16   9   4       11.26       -5.73     15.42 o 
 -15   9   4        6.05        7.77     11.97 o 
 -14   9   4        6.22       15.25     11.31 o 
 -13   9   4        5.61       -5.78     10.91 o 
 -12   9   4        0.18       -7.33      9.62 o 
 -11   9   4       60.91       72.85      9.76 o 
 -10   9   4       42.71       44.12      9.41 o 
  -9   9   4        2.72        6.64      7.08 o 
  -8   9   4       32.96       20.06      6.73 o 
  -7   9   4      219.30      210.15      8.48 o 
  -6   9   4        0.27        7.92      6.11 o 
  -5   9   4        0.56        3.10      5.81 o 
  -4   9   4      245.12      252.00     16.76 o 
  -3   9   4       66.04       69.72      6.85 o 
  -2   9   4        0.12        4.50      6.17 o 
  -1   9   4        0.12       -4.41      7.87 o 
   0   9   4        2.38        2.26      5.22 o 
   1   9   4        6.81        7.28      3.68 o 
   2   9   4      145.71      158.41      4.95 o 
   3   9   4        4.29        2.89      3.61 o 
   4   9   4        0.80        1.98      4.02 o 
   5   9   4       58.45       62.22      6.09 o 
   6   9   4      110.57       74.16      7.71 o 
   7   9   4        4.01       -3.89      6.85 o 
   8   9   4       15.25       14.09      7.92 o 
   9   9   4      196.56      188.15     10.64 o 
  10   9   4       29.51       37.62      8.78 o 
  11   9   4      108.08      110.66     10.78 o 
  12   9   4       89.36       77.60     11.15 o 
  13   9   4       79.24      127.60     18.05 o 
  14   9   4        0.04       -6.85     14.47 o 
  15   9   4        0.10       -5.46     19.95 o 
  16   9   4        1.35        3.71     24.30 o 
 -16  10   4        7.24       17.59     16.48 o 
 -15  10   4        0.60       -0.84     14.53 o 
 -14  10   4       85.94       88.43     12.77 o 
 -13  10   4        4.20       -4.46     11.51 o 
 -12  10   4       51.03       46.26     10.60 o 
 -11  10   4       71.79       75.50     10.72 o 
 -10  10   4        3.85        3.32      9.11 o 
  -9  10   4       98.71       89.77      8.53 o 
  -8  10   4       10.55       15.79      7.50 o 
  -7  10   4      876.63      905.71     20.44 o 
  -6  10   4       44.11       32.99      7.00 o 
  -5  10   4       23.88       25.40      6.37 o 
  -4  10   4      122.06      115.14      7.74 o 
  -3  10   4      119.49      146.82     10.76 o 
  -2  10   4       23.30       23.93     11.36 o 
  -1  10   4      334.27      320.34     12.34 o 
   0  10   4      494.59      438.19     13.54 o 
   1  10   4       14.64       12.59      8.23 o 
   2  10   4       84.96      111.98      4.88 o 
   3  10   4       91.71       55.01      5.22 o 
   4  10   4      337.46      350.84      9.87 o 
   5  10   4       68.24       72.76      5.97 o 
   6  10   4      262.48      200.32     16.02 o 
   7  10   4        3.07        9.24      7.58 o 
   8  10   4        9.44       17.57      8.25 o 
   9  10   4        3.46       12.21      8.76 o 
  10  10   4      145.64      149.79     14.16 o 
  11  10   4      134.30      134.00     15.89 o 
  12  10   4        7.95        6.81     10.57 o 
  13  10   4        2.56        0.84     12.02 o 
  14  10   4        1.85       10.02     12.26 o 
  15  10   4        3.23      -13.03     20.28 o 
  16  10   4       11.40       16.77     20.93 o 
 -15  11   4       30.17       10.76     15.78 o 
 -14  11   4        3.18      -14.53     14.53 o 
 -13  11   4       72.86       73.02     12.48 o 
 -12  11   4        0.07       17.62     10.60 o 
 -11  11   4        2.45       10.93     11.08 o 
 -10  11   4        6.42       13.06     10.06 o 
  -9  11   4        2.38        7.51      8.34 o 
  -8  11   4        1.84       -4.41      7.80 o 
  -7  11   4      233.18      233.06     18.54 o 
  -6  11   4      153.16      136.15      8.73 o 
  -5  11   4      250.43      244.50     10.16 o 
  -4  11   4      526.15      532.84     14.21 o 
  -3  11   4       43.33       30.73      8.22 o 
  -2  11   4        1.07       -4.18      7.71 o 
  -1  11   4        4.20       -7.40      7.40 o 
   0  11   4       49.00       52.54      8.25 o 
   1  11   4        1.90       14.17      7.27 o 
   2  11   4        2.90       10.70      7.88 o 
   3  11   4       84.38       79.29      7.13 o 
   4  11   4       20.52       31.14     10.45 o 
   5  11   4      220.55      188.92      9.56 o 
   6  11   4      120.90      106.22     14.05 o 
   7  11   4       44.95       37.22      8.67 o 
   8  11   4       62.80       59.28      9.44 o 
   9  11   4       13.40        9.41      9.18 o 
  10  11   4        7.82       25.38      9.84 o 
  11  11   4        0.36        7.60     10.21 o 
  12  11   4        2.18       11.50     11.26 o 
  13  11   4       40.30       33.85     12.17 o 
  14  11   4        1.33       -1.67     18.02 o 
 -13  12   4       88.19       87.41     16.14 o 
 -12  12   4        9.62       26.06     12.10 o 
 -11  12   4       11.91       32.69     11.33 o 
 -10  12   4        2.46       -6.01     11.08 o 
  -9  12   4        3.11       -2.93      8.98 o 
  -8  12   4        7.34       10.75      8.71 o 
  -7  12   4       46.51       52.76      8.83 o 
  -6  12   4      193.20      185.40      9.78 o 
  -5  12   4        0.14       15.06      8.19 o 
  -4  12   4        1.79        0.16      7.34 o 
  -3  12   4       52.04       63.40      8.94 o 
  -2  12   4       49.63       35.95      8.28 o 
  -1  12   4        0.93       12.01      8.45 o 
   0  12   4       13.04        1.97      8.28 o 
   1  12   4       28.51       30.94      8.60 o 
   2  12   4      384.80      297.81     13.60 o 
   3  12   4      115.21      112.93      9.81 o 
   4  12   4        0.31        0.48      6.87 o 
   5  12   4        0.85        6.03     10.40 o 
   6  12   4        0.95       10.08      8.26 o 
   7  12   4       94.35       70.01      9.70 o 
   8  12   4       60.87       70.14     10.21 o 
   9  12   4        0.32        2.88      9.44 o 
  10  12   4       22.41       36.21     14.34 o 
  11  12   4        0.85        2.44     12.37 o 
  12  12   4       25.84       29.06     15.23 o 
  13  12   4       36.71       49.70     17.42 o 
 -12  13   4        6.65       14.18     15.40 o 
 -11  13   4        0.16        8.37     12.77 o 
 -10  13   4        3.38       10.02     11.42 o 
  -9  13   4        8.78       12.07      9.58 o 
  -8  13   4       96.57       83.87      9.83 o 
  -7  13   4        9.19       17.74      8.87 o 
  -6  13   4        0.04        6.30      8.75 o 
  -5  13   4       16.16       15.84      8.34 o 
  -4  13   4       33.01       21.77      8.49 o 
  -3  13   4      112.80      107.14     10.13 o 
  -2  13   4        1.30       -3.45     10.17 o 
  -1  13   4        5.22        8.50      9.14 o 
   0  13   4       19.94       14.78     10.32 o 
   1  13   4      162.66      176.39     16.48 o 
   2  13   4       32.25       25.81      9.47 o 
   3  13   4       26.45       28.83      9.47 o 
   4  13   4       18.74       22.92      9.30 o 
   5  13   4        0.09        7.33      9.81 o 
   6  13   4       20.23        3.23      9.47 o 
   7  13   4       25.20       20.69     18.03 o 
   8  13   4       26.50       24.31     13.64 o 
   9  13   4        0.14       29.59     14.95 o 
  10  13   4        4.96       21.54     21.99 o 
  11  13   4       10.12       -7.12     15.85 o 
  12  13   4        5.93        3.57     25.95 o 
 -10  14   4       11.83       15.83     29.03 o 
  -9  14   4       15.76       22.61     10.19 o 
  -8  14   4        4.16        8.87     10.12 o 
  -7  14   4       10.49       20.80      9.75 o 
  -6  14   4       35.36       24.27      9.50 o 
  -5  14   4        1.40       -4.52      9.29 o 
  -4  14   4        0.65       -3.08      8.74 o 
  -3  14   4        6.70        6.17      9.02 o 
  -2  14   4       33.10       30.54     10.32 o 
  -1  14   4        1.46        2.64      9.78 o 
   0  14   4       29.44       40.96     10.13 o 
   1  14   4        2.40        9.28      9.62 o 
   2  14   4       14.42       10.13      9.98 o 
   3  14   4        7.99        1.27      9.56 o 
   4  14   4       18.41       28.96     10.13 o 
   5  14   4        1.64       -9.93      9.93 o 
   6  14   4        0.17        7.95     10.64 o 
   7  14   4        7.02      -13.64     13.64 o 
   8  14   4        3.71       -0.44     14.93 o 
   9  14   4       19.82       34.34     15.51 o 
  10  14   4        0.55        5.72     16.14 o 
  -8  15   4        0.05       -4.30     10.84 o 
  -7  15   4        0.36       -4.45     10.39 o 
  -6  15   4        0.81       -9.65     10.91 o 
  -5  15   4        0.09       -0.37      9.66 o 
  -4  15   4       19.58       10.62     10.81 o 
  -3  15   4        0.80        7.98      9.52 o 
  -2  15   4        6.60       -1.60     11.23 o 
  -1  15   4       37.15       49.57     11.15 o 
   0  15   4       89.48       87.56     11.31 o 
   1  15   4        1.82       13.72     10.59 o 
   2  15   4       15.15       26.56     10.95 o 
   3  15   4        3.50       11.84     11.91 o 
   4  15   4        5.34       -9.68     24.63 o 
   5  15   4        8.80       15.83     15.83 o 
   6  15   4       19.42       17.45     15.23 o 
   7  15   4       43.10       57.51     16.47 o 
   8  15   4        1.10       52.78     23.75 o 
  -4  16   4       12.57        8.96     10.91 o 
  -3  16   4       13.14       -2.58     13.20 o 
  -2  16   4        9.01        9.02     12.90 o 
  -1  16   4        6.91        8.03     14.51 o 
   0  16   4        0.59       16.09     14.61 o 
   1  16   4       44.52       90.11     15.23 o 
   2  16   4       66.42       94.32     16.17 o 
   3  16   4        5.49       25.51     15.83 o 
   4  16   4        0.43       12.16     14.61 o 
 -19   1   5       63.91       39.10     17.10 o 
 -18   1   5       63.03       61.59     15.85 o 
 -17   1   5        0.28      -10.56     14.31 o 
 -16   1   5       80.48       78.89     13.98 o 
 -15   1   5      264.67      271.79     17.00 o 
 -14   1   5      762.73      793.95     18.44 o 
 -13   1   5      693.60      729.19     16.81 o 
 -12   1   5      322.77      302.20     25.65 o 
 -11   1   5       36.20       37.45      6.37 o 
 -10   1   5      645.21      621.70     14.04 o 
  -9   1   5     1572.86     1556.11     19.63 o 
  -8   1   5     1084.68     1101.66     14.35 o 
  -7   1   5     3196.99     3247.88     33.51 o 
  -6   1   5      153.52      162.60      3.81 o 
  -5   1   5      114.84      103.14      2.66 o 
  -4   1   5     1033.13      951.34     12.53 o 
  -3   1   5     6416.76     6423.87     98.67 o 
  -2   1   5     4520.83     4366.94     83.34 o 
  -1   1   5     3172.05     3185.64     62.45 o 
   0   1   5      433.89      472.08      7.81 o 
   1   1   5      467.33      407.93      9.16 o 
   2   1   5     1411.46     1255.02     14.53 o 
   3   1   5     1762.19     1672.34     15.57 o 
   4   1   5     2424.27     2398.09     22.00 o 
   5   1   5      221.11      219.69      4.47 o 
   6   1   5       23.70       18.45      2.72 o 
   7   1   5      257.14      211.30      8.17 o 
   8   1   5     1559.79     1406.45     30.95 o 
   9   1   5     1659.22     1578.80     26.89 o 
  10   1   5      243.01      236.61     10.29 o 
  11   1   5        2.13       -9.33      9.33 o 
  12   1   5       47.81       37.21     17.59 o 
  13   1   5      200.13      193.65     15.39 o 
  14   1   5      100.38      102.60     14.31 o 
  15   1   5      238.53      267.66     18.04 o 
  16   1   5       15.87       19.44     17.15 o 
  17   1   5        0.24        7.48     16.17 o 
  18   1   5       37.09       42.34     17.72 o 
  19   1   5       46.67       36.59     20.23 o 
 -19   2   5        3.18       -6.61     16.14 o 
 -18   2   5        2.92       13.28     15.23 o 
 -17   2   5      263.59      244.09     18.34 o 
 -16   2   5       96.15      107.66     14.93 o 
 -15   2   5       99.88       89.71     11.33 o 
 -14   2   5       16.01        0.91      9.47 o 
 -13   2   5       23.42       19.30      8.52 o 
 -12   2   5      100.98      112.66      8.02 o 
 -11   2   5      536.86      574.81     13.29 o 
 -10   2   5      719.70      731.25     14.61 o 
  -9   2   5      316.89      314.03      9.33 o 
  -8   2   5       42.19       44.56      3.21 o 
  -7   2   5      156.06      143.11      3.92 o 
  -6   2   5      435.56      425.68      6.19 o 
  -5   2   5     1594.28     1598.77     18.56 o 
  -4   2   5      383.94      354.76      6.63 o 
  -3   2   5        1.76        5.43      2.05 o 
  -2   2   5      344.16      327.95      5.04 o 
  -1   2   5      189.39      182.14      4.21 o 
   0   2   5      896.78      878.65     11.64 o 
   1   2   5      851.94      813.67     11.07 o 
   2   2   5      477.07      439.96      7.23 o 
   3   2   5       49.63       49.78      2.17 o 
   4   2   5      394.98      411.27      5.32 o 
   5   2   5      673.83      616.20      7.28 o 
   6   2   5      225.07      232.08      5.37 o 
   7   2   5      472.85      473.65      8.40 o 
   8   2   5        8.06       -0.03      3.75 o 
   9   2   5       33.43       33.34      5.75 o 
  10   2   5        2.63        0.89      7.07 o 
  11   2   5      717.95      724.27     43.54 o 
  12   2   5      561.29      526.70     21.55 o 
  13   2   5      162.05      150.85     19.79 o 
  14   2   5        5.06       -5.28     15.83 o 
  15   2   5        0.45      -13.68     13.68 o 
  16   2   5       31.21       38.88     15.51 o 
  17   2   5      109.52      109.56     20.23 o 
  18   2   5       31.26       28.52     17.10 o 
  19   2   5       21.77       26.26     32.11 o 
 -19   3   5        8.06        7.39     19.35 o 
 -18   3   5       31.08       16.80     16.14 o 
 -17   3   5        1.01       -1.76     20.67 o 
 -16   3   5       13.25        0.29     18.38 o 
 -15   3   5      122.72      113.38     11.66 o 
 -14   3   5      215.75      192.91     23.29 o 
 -13   3   5      332.13      301.31     20.02 o 
 -12   3   5       45.10       55.03      7.10 o 
 -11   3   5       43.96       35.00      6.73 o 
 -10   3   5      112.82      102.54      6.76 o 
  -9   3   5      373.31      386.77     10.41 o 
  -8   3   5     1702.72     1698.06     19.01 o 
  -7   3   5      454.19      428.83      6.74 o 
  -6   3   5       76.42       87.46      3.44 o 
  -5   3   5       59.24       60.56      2.79 o 
  -4   3   5      735.55      753.38      9.61 o 
  -3   3   5     1266.34     1230.45     16.19 o 
  -2   3   5      616.51      604.82      9.97 o 
  -1   3   5       56.14       70.20      2.85 o 
   0   3   5      187.96      172.34      4.31 o 
   1   3   5      303.45      290.41      5.73 o 
   2   3   5      334.15      333.19      5.40 o 
   3   3   5      170.84      169.80      5.08 o 
   4   3   5      328.55      308.76      5.35 o 
   5   3   5       64.46       61.22      3.08 o 
   6   3   5       26.98       20.05      2.96 o 
   7   3   5       56.80       52.85      3.83 o 
   8   3   5      145.96      138.89      9.16 o 
   9   3   5       15.86        0.54      5.67 o 
  10   3   5       92.86      115.04      9.03 o 
  11   3   5      549.00      514.09     20.21 o 
  12   3   5      179.41      153.64     13.02 o 
  13   3   5       96.34       97.44     13.36 o 
  14   3   5       81.25       87.45     14.26 o 
  15   3   5       29.91        7.92     14.31 o 
  16   3   5       50.67       56.16     15.85 o 
  17   3   5        0.03      -15.85     15.85 o 
  18   3   5        1.24       24.98     17.10 o 
 -19   4   5        6.02       -9.64     16.76 o 
 -18   4   5      111.64       94.80     16.79 o 
 -17   4   5      127.26      126.61     16.76 o 
 -16   4   5      193.78      182.89     13.52 o 
 -15   4   5      243.38      229.94     13.69 o 
 -14   4   5       24.26       22.59     12.51 o 
 -13   4   5      176.52      159.23     11.15 o 
 -12   4   5      285.41      315.92     13.18 o 
 -11   4   5      206.15      212.07      8.69 o 
 -10   4   5      782.66      862.42     16.21 o 
  -9   4   5        8.68        5.82      4.48 o 
  -8   4   5       56.19       52.00      4.17 o 
  -7   4   5      613.73      594.91      9.25 o 
  -6   4   5     1995.83     1960.11     22.81 o 
  -5   4   5     1178.83     1113.62     13.87 o 
  -4   4   5     3614.21     3749.20     41.27 o 
  -3   4   5        2.44       -1.08      3.25 o 
  -2   4   5       22.59       18.48      3.20 o 
  -1   4   5      450.64      406.68      7.03 o 
   0   4   5     1996.00     1936.26     21.88 o 
   1   4   5     2856.09     2812.30     31.29 o 
   2   4   5      431.17      413.10      5.99 o 
   3   4   5       14.83       20.05      2.44 o 
   4   4   5      205.87      200.75      5.02 o 
   5   4   5     1884.76     1828.53     25.59 o 
   6   4   5     1164.05     1104.05     11.68 o 
   7   4   5     4960.11     4756.27     58.13 o 
   8   4   5       79.81       65.72      5.99 o 
   9   4   5       38.06       25.29      5.96 o 
  10   4   5      510.13      514.60     28.60 o 
  11   4   5      134.44      140.07     15.83 o 
  12   4   5      239.96      254.60     15.23 o 
  13   4   5      138.13      144.79     18.47 o 
  14   4   5       16.47       -1.76     13.06 o 
  15   4   5       40.84       37.63     15.23 o 
  16   4   5      144.73      160.22     17.72 o 
  17   4   5       89.04       92.59     18.04 o 
  18   4   5      100.29      133.07     19.58 o 
 -18   5   5       12.61       19.79     16.79 o 
 -17   5   5       11.38        8.71     20.13 o 
 -16   5   5        2.29        7.33     11.68 o 
 -15   5   5        0.32       -2.91     11.47 o 
 -14   5   5        8.74       12.02     10.16 o 
 -13   5   5      210.99      214.01     16.23 o 
 -12   5   5       53.73       38.57      9.11 o 
 -11   5   5      266.24      250.75     10.97 o 
 -10   5   5       99.50      102.77      9.09 o 
  -9   5   5       97.69       88.16      6.23 o 
  -8   5   5       28.79       13.72      4.92 o 
  -7   5   5       43.97       41.17      4.15 o 
  -6   5   5        4.68       -3.29      3.29 o 
  -5   5   5       13.76        8.81      2.90 o 
  -4   5   5        7.17        4.68      2.60 o 
  -3   5   5        0.42        1.19      2.60 o 
  -2   5   5      158.40      177.24      7.74 o 
  -1   5   5      837.91      889.82     10.31 o 
   0   5   5       79.57       86.53      3.03 o 
   1   5   5       60.62       67.27      2.85 o 
   2   5   5      246.63      251.29      5.30 o 
   3   5   5      224.94      213.53      7.02 o 
   4   5   5        1.58       -0.06      2.83 o 
   5   5   5      371.81      368.65      6.81 o 
   6   5   5      229.40      252.44      7.83 o 
   7   5   5      321.84      311.83      9.76 o 
   8   5   5      591.50      556.38     16.01 o 
   9   5   5       46.08       51.36      6.97 o 
  10   5   5      109.24       82.36      9.05 o 
  11   5   5       17.35       21.83      8.55 o 
  12   5   5        1.09      -19.79     19.79 o 
  13   5   5        6.00        6.24     13.02 o 
  14   5   5        0.20      -13.36     13.36 o 
  15   5   5       10.80       21.00     15.23 o 
  16   5   5       95.17      146.86     18.34 o 
  17   5   5        2.09        1.76     16.79 o 
  18   5   5        2.55        8.42     21.99 o 
 -18   6   5       57.10       65.18     18.34 o 
 -17   6   5       71.30       59.78     18.03 o 
 -16   6   5      120.69      124.95     13.71 o 
 -15   6   5        9.87       19.02     11.50 o 
 -14   6   5        3.20       11.65     10.46 o 
 -13   6   5        9.74       10.16      9.62 o 
 -12   6   5      259.28      263.61     15.28 o 
 -11   6   5      555.01      550.41     23.75 o 
 -10   6   5       10.44       10.47      9.89 o 
  -9   6   5       26.48       31.12      8.63 o 
  -8   6   5      137.42      144.62      8.34 o 
  -7   6   5      143.09      150.02      6.16 o 
  -6   6   5      403.55      408.55      9.48 o 
  -5   6   5      153.15      154.79      5.72 o 
  -4   6   5       14.68       15.10      3.10 o 
  -3   6   5     1330.46     1355.40     15.19 o 
  -2   6   5      194.91      219.74      5.72 o 
  -1   6   5      724.00      769.88     11.45 o 
   0   6   5      777.12      785.26      9.65 o 
   1   6   5      656.54      667.20      8.05 o 
   2   6   5      339.34      326.72      6.14 o 
   3   6   5      201.23      183.72      5.00 o 
   4   6   5      247.77      270.97      8.09 o 
   5   6   5      286.39      301.63      8.92 o 
   6   6   5     4233.56     4182.17     57.39 o 
   7   6   5      268.55      270.98     17.22 o 
   8   6   5      801.14      727.05     17.06 o 
   9   6   5      217.96      271.99     21.31 o 
  10   6   5      318.82      349.51     16.45 o 
  11   6   5      600.50      622.44     29.37 o 
  12   6   5      179.34      154.92     11.66 o 
  13   6   5       41.61       36.06     14.95 o 
  14   6   5        0.78      -12.10     13.98 o 
  15   6   5       23.39        2.20     15.55 o 
  16   6   5       20.44        3.07     16.47 o 
  17   6   5       87.10       92.88     18.96 o 
 -17   7   5       10.07       20.23     16.79 o 
 -16   7   5        3.70       18.92     15.85 o 
 -15   7   5        8.22       11.01     20.42 o 
 -14   7   5       44.70       41.78     14.31 o 
 -13   7   5       30.44       45.34     13.36 o 
 -12   7   5      244.11      208.73     16.71 o 
 -11   7   5        4.42       -3.02     10.87 o 
 -10   7   5       31.95       20.20      8.60 o 
  -9   7   5      315.42      349.65     18.35 o 
  -8   7   5      206.35      205.92      9.66 o 
  -7   7   5       70.30       72.36      7.48 o 
  -6   7   5        2.67        8.44      6.27 o 
  -5   7   5        2.65        2.44      3.76 o 
  -4   7   5      839.86      872.83     12.91 o 
  -3   7   5      172.92      150.20      4.82 o 
  -2   7   5      990.60      992.24     14.09 o 
  -1   7   5       18.93        5.91      4.24 o 
   0   7   5        2.22       -0.04      3.44 o 
   1   7   5        1.99        4.99      5.10 o 
   2   7   5      127.40      138.60      5.13 o 
   3   7   5      450.92      433.43      9.74 o 
   4   7   5      333.22      300.00      8.63 o 
   5   7   5       10.84        0.08      5.36 o 
   6   7   5       32.51       48.55      5.95 o 
   7   7   5      101.20      116.06      8.25 o 
   8   7   5       55.31       58.51      8.61 o 
   9   7   5      332.81      341.93     26.39 o 
  10   7   5      575.57      520.68     17.25 o 
  11   7   5       52.32       46.78     10.27 o 
  12   7   5       14.73        1.76     10.06 o 
  13   7   5        1.17       -4.73     10.72 o 
  14   7   5       53.87       69.67     16.63 o 
  15   7   5        4.40      -10.79     12.68 o 
  16   7   5       40.29       10.11     23.75 o 
  17   7   5       18.05       -7.45     32.99 o 
 -16   8   5        0.82        7.04     21.99 o 
 -15   8   5        3.06       -5.41     18.91 o 
 -14   8   5       26.67       34.48     15.51 o 
 -13   8   5       50.60       59.14     13.98 o 
 -12   8   5       44.73       31.15     12.74 o 
 -11   8   5       12.59       21.85     11.77 o 
 -10   8   5       43.26       44.00      9.11 o 
  -9   8   5        8.28        7.68      8.22 o 
  -8   8   5       48.84       59.31      7.00 o 
  -7   8   5       26.76       34.81      6.46 o 
  -6   8   5       36.12       35.47      5.95 o 
  -5   8   5       20.13       30.76      5.78 o 
  -4   8   5        9.17        9.75      5.50 o 
  -3   8   5      182.08      193.38      7.62 o 
  -2   8   5       21.01       18.47      7.62 o 
  -1   8   5      155.89      187.63      8.20 o 
   0   8   5      126.33      134.44      7.57 o 
   1   8   5      201.46      211.90     10.94 o 
   2   8   5      142.56      125.11      5.79 o 
   3   8   5       38.48       40.40      7.74 o 
   4   8   5       43.35       56.16      6.22 o 
   5   8   5      642.05      682.58     13.43 o 
   6   8   5      131.57       94.35      6.64 o 
   7   8   5      170.76      173.19      9.41 o 
   8   8   5       76.80       83.84     13.33 o 
   9   8   5        2.75        9.06     11.05 o 
  10   8   5       78.12      101.97     10.64 o 
  11   8   5       11.40       27.71     10.46 o 
  12   8   5      135.26      126.31     13.81 o 
  13   8   5       45.32       41.25     12.17 o 
  14   8   5        3.28       -0.11     14.12 o 
  15   8   5        0.06      -12.43     12.43 o 
  16   8   5       18.14        8.87     13.42 o 
 -16   9   5       27.07       41.54     16.40 o 
 -15   9   5        8.14       -8.36     14.77 o 
 -14   9   5       96.65       92.97     12.77 o 
 -13   9   5       50.38       57.38     14.35 o 
 -12   9   5       80.03       77.00     11.24 o 
 -11   9   5        0.38       -5.98      9.41 o 
 -10   9   5      113.90      117.41      9.06 o 
  -9   9   5        8.89        3.62      7.28 o 
  -8   9   5      265.38      280.20     13.73 o 
  -7   9   5      389.16      416.90     12.58 o 
  -6   9   5        3.56       -2.23      6.41 o 
  -5   9   5      114.17      128.99      8.72 o 
  -4   9   5       38.47       37.72      6.40 o 
  -3   9   5       89.80       92.88      6.68 o 
  -2   9   5      459.03      464.93     13.89 o 
  -1   9   5        3.50        7.28      7.06 o 
   0   9   5       45.07       40.67      7.06 o 
   1   9   5      265.01      287.79      8.77 o 
   2   9   5      394.57      430.93     10.92 o 
   3   9   5       63.30       79.87      5.65 o 
   4   9   5       11.86       18.80      5.43 o 
   5   9   5      409.05      332.88     11.55 o 
   6   9   5       17.51        6.14      6.16 o 
   7   9   5      136.34      170.96      8.13 o 
   8   9   5       82.27       97.56     11.42 o 
   9   9   5       50.12       52.22      9.37 o 
  10   9   5       42.04       40.84      9.54 o 
  11   9   5        6.96       -3.84      9.82 o 
  12   9   5       13.43       15.12     14.97 o 
  13   9   5       39.91       22.45     11.78 o 
  14   9   5      130.20      128.41     13.85 o 
  15   9   5       23.15       10.69     18.42 o 
 -15  10   5        0.09       -2.01     15.15 o 
 -14  10   5        0.50        7.71     14.53 o 
 -13  10   5        2.56        1.83     11.65 o 
 -12  10   5       13.61       23.72     12.02 o 
 -11  10   5        6.43       15.00     10.09 o 
 -10  10   5       59.51       53.32      9.06 o 
  -9  10   5        7.43        2.00      7.94 o 
  -8  10   5      126.99      139.25      8.93 o 
  -7  10   5        0.17        8.67      8.09 o 
  -6  10   5       24.51       19.77      7.21 o 
  -5  10   5       31.98       28.28      7.21 o 
  -4  10   5      166.83      150.80      8.36 o 
  -3  10   5        7.91        2.20      6.63 o 
  -2  10   5      105.80      114.50      8.96 o 
  -1  10   5       12.75        4.31      7.59 o 
   0  10   5       33.62       30.01      8.10 o 
   1  10   5        0.54        3.81      7.59 o 
   2  10   5        0.89        2.61      6.51 o 
   3  10   5      322.06      309.61      9.56 o 
   4  10   5       70.94       74.32      6.27 o 
   5  10   5       14.74       14.22      6.21 o 
   6  10   5        0.78       11.34      6.33 o 
   7  10   5       42.80       52.26      7.74 o 
   8  10   5        0.81        6.60      9.25 o 
   9  10   5       12.02       23.13      9.30 o 
  10  10   5       41.33       51.20     13.11 o 
  11  10   5        0.88        0.31     12.99 o 
  12  10   5       24.12       37.53     17.97 o 
  13  10   5        0.39       -1.19     12.26 o 
  14  10   5        1.15       -4.86     12.63 o 
 -14  11   5        5.83      -11.12     13.98 o 
 -13  11   5       24.51       35.50     14.89 o 
 -12  11   5        2.52       -8.50     12.63 o 
 -11  11   5        2.25      -11.00     11.00 o 
 -10  11   5       20.46       18.13      8.98 o 
  -9  11   5      254.66      253.68     11.35 o 
  -8  11   5       79.47       87.41      9.43 o 
  -7  11   5      377.15      345.68     12.35 o 
  -6  11   5      371.60      376.64     17.52 o 
  -5  11   5       29.09       20.85      7.60 o 
  -4  11   5      226.54      232.20      9.83 o 
  -3  11   5       84.68       81.51      8.19 o 
  -2  11   5        4.62        8.18      8.34 o 
  -1  11   5      154.01      132.18     10.42 o 
   0  11   5      224.50      238.89     18.78 o 
   1  11   5       20.74       -7.96      8.09 o 
   2  11   5       60.56       81.11     17.87 o 
   3  11   5      371.15      370.59     21.33 o 
   4  11   5       16.04       13.88      8.22 o 
   5  11   5        3.69        1.64     10.34 o 
   6  11   5        0.07       10.49      8.55 o 
   7  11   5        4.75        6.59      8.40 o 
   8  11   5       49.98       64.13      9.69 o 
   9  11   5       23.18       18.32     14.34 o 
  10  11   5        2.77       11.80     15.67 o 
  11  11   5        0.56      -10.85     10.85 o 
  12  11   5        1.33        1.88     11.63 o 
  13  11   5       59.03       75.39     13.57 o 
 -12  12   5        3.64       -4.62     14.61 o 
 -11  12   5       35.23       42.09     14.89 o 
 -10  12   5        1.26       -9.66      9.66 o 
  -9  12   5       92.66       95.16     10.23 o 
  -8  12   5       40.26       28.11      9.40 o 
  -7  12   5        7.52        6.79      8.74 o 
  -6  12   5        9.17       20.38      8.49 o 
  -5  12   5      219.86      198.45     10.79 o 
  -4  12   5        4.15        5.96      9.90 o 
  -3  12   5       47.30       36.60     12.09 o 
  -2  12   5        0.88       -9.85      9.85 o 
  -1  12   5       13.70       16.43      9.25 o 
   0  12   5        7.91       -5.14      9.03 o 
   1  12   5        7.12       26.01      8.90 o 
   2  12   5      242.30      185.49     10.80 o 
   3  12   5       41.47       69.77     10.64 o 
   4  12   5        9.05       13.44      7.77 o 
   5  12   5        7.04        5.20      8.90 o 
   6  12   5        2.71        6.15      9.03 o 
   7  12   5       11.01       -0.19      9.44 o 
   8  12   5        0.05       -3.44      9.96 o 
   9  12   5        3.09        7.08     10.61 o 
  10  12   5       24.05       19.34     11.26 o 
  11  12   5        0.18      -19.99     19.99 o 
  12  12   5        3.85       -5.27     14.30 o 
 -10  13   5        3.42       17.37     12.17 o 
  -9  13   5        0.06       -1.47     10.24 o 
  -8  13   5        1.74        7.49      9.47 o 
  -7  13   5      140.29      142.55     14.09 o 
  -6  13   5       15.17        9.08      9.32 o 
  -5  13   5       60.77       79.58     13.46 o 
  -4  13   5        0.15       11.58     11.05 o 
  -3  13   5        3.09        6.23      8.62 o 
  -2  13   5       26.72       11.95     12.77 o 
  -1  13   5        2.24        1.45      9.62 o 
   0  13   5        5.11        3.61      9.76 o 
   1  13   5       25.76       44.19     10.13 o 
   2  13   5        7.30       10.66      9.98 o 
   3  13   5       42.73       72.44     16.04 o 
   4  13   5        0.02        9.53     14.27 o 
   5  13   5       16.36       17.33      8.49 o 
   6  13   5        8.13       11.58      8.87 o 
   7  13   5        1.67       14.07     14.31 o 
   8  13   5        8.63      -16.27     16.27 o 
   9  13   5        9.00      -13.19     25.51 o 
  10  13   5        9.89       39.11     33.86 o 
  -8  14   5       17.59       20.89     12.31 o 
  -7  14   5        0.16       21.67     10.10 o 
  -6  14   5        6.21       -2.35     10.18 o 
  -5  14   5       71.37       66.40      9.78 o 
  -4  14   5        5.67        5.85      9.75 o 
  -3  14   5        3.76       -6.88     12.44 o 
  -2  14   5        1.25        4.40     10.66 o 
  -1  14   5        0.26        6.55     10.49 o 
   0  14   5        1.00       19.01     10.80 o 
   1  14   5        3.25        6.92     10.13 o 
   2  14   5        0.49        2.96     10.49 o 
   3  14   5        5.31       17.87     11.15 o 
   4  14   5        7.07        9.67     10.44 o 
   5  14   5        4.66       23.68     13.05 o 
   6  14   5        1.42        9.02     11.29 o 
   7  14   5        1.05        1.20     18.58 o 
   8  14   5       14.34        7.88     15.51 o 
  -5  15   5        0.80       18.50     10.10 o 
  -4  15   5        3.02        2.36     10.16 o 
  -3  15   5        0.18       -1.93     10.54 o 
  -2  15   5        1.02       -5.72     10.54 o 
  -1  15   5       21.55       19.08     12.09 o 
   0  15   5       10.23       23.48     11.08 o 
   1  15   5        0.39        1.47     13.82 o 
   2  15   5        4.48        7.65     11.55 o 
   3  15   5       35.59       55.18     12.01 o 
   4  15   5        5.01       -6.45     11.68 o 
   5  15   5       56.52       71.23     15.85 o 
 -18   0   6       47.51       37.82     23.75 o 
 -17   0   6        7.94        5.28     21.11 o 
 -16   0   6      322.57      328.97     25.51 o 
 -15   0   6      422.17      427.41     22.07 o 
 -14   0   6      294.04      315.44     16.76 o 
 -13   0   6       50.20       51.82     11.77 o 
 -12   0   6       15.84        8.32     10.14 o 
 -11   0   6      920.83      987.99     26.03 o 
 -10   0   6       94.57      104.17      9.72 o 
  -9   0   6      926.84      991.76     25.05 o 
  -8   0   6     1378.35     1473.70     26.01 o 
  -7   0   6      102.34       95.68      5.10 o 
  -6   0   6      151.60      149.19      8.89 o 
  -5   0   6     1854.94     1747.90     28.09 o 
  -4   0   6     1467.44     1458.38     45.74 o 
  -3   0   6      647.39      650.03     26.39 o 
  -2   0   6       39.39       22.87      9.68 o 
  -1   0   6       10.09       -3.52      9.68 o 
   0   0   6     3715.50     3463.88     95.88 o 
   1   0   6      268.26      234.85     14.95 o 
   2   0   6     3189.37     3103.33     47.82 o 
   3   0   6     1151.06     1121.96     16.26 o 
   4   0   6       13.20       14.77      4.07 o 
   5   0   6      518.96      482.30     11.34 o 
   6   0   6      997.79      951.44     18.38 o 
   7   0   6     1838.61     1778.35     32.20 o 
   8   0   6      731.09      686.92     20.53 o 
   9   0   6      508.23      512.68     18.96 o 
  10   0   6      166.81      136.34     16.71 o 
  11   0   6       13.83       29.91     15.83 o 
  12   0   6      391.27      349.20     23.75 o 
  13   0   6      560.95      597.25     36.06 o 
  14   0   6      495.61      626.28     36.94 o 
  15   0   6      121.74      152.17     24.63 o 
  16   0   6       57.22       88.84     23.75 o 
  17   0   6       33.29       21.99     24.63 o 
  18   0   6       26.52       37.82     26.39 o 
 -18   1   6        0.83       -4.78     15.85 o 
 -17   1   6       33.37       23.75     21.99 o 
 -16   1   6        9.65        2.72     21.54 o 
 -15   1   6       31.25       31.74      9.50 o 
 -14   1   6       21.37       14.78      8.43 o 
 -13   1   6      128.97      100.53      8.66 o 
 -12   1   6       14.77       13.27      7.28 o 
 -11   1   6        1.44       -3.98      6.19 o 
 -10   1   6        3.60       -3.45      5.61 o 
  -9   1   6      640.38      637.74     13.26 o 
  -8   1   6     4276.77     4150.57     50.72 o 
  -7   1   6       21.42       34.98      2.76 o 
  -6   1   6       35.40       28.99      2.46 o 
  -5   1   6      217.16      214.83     10.05 o 
  -4   1   6      258.70      269.64      5.68 o 
  -3   1   6       39.02       26.39      8.09 o 
  -2   1   6      207.22      189.11     13.19 o 
  -1   1   6      929.46      896.37     21.77 o 
   0   1   6      458.81      432.57     13.98 o 
   1   1   6      338.75      370.21     17.59 o 
   2   1   6      688.43      742.03     10.55 o 
   3   1   6       74.71       61.49      2.37 o 
   4   1   6      275.52      265.12      5.25 o 
   5   1   6      487.35      467.39      8.02 o 
   6   1   6        1.20       -1.88      3.58 o 
   7   1   6      171.89      173.85      6.72 o 
   8   1   6        1.31       -5.88      5.88 o 
   9   1   6      259.72      252.75      9.32 o 
  10   1   6       21.85       29.49      8.45 o 
  11   1   6       43.91       50.19     11.49 o 
  12   1   6       16.82       -9.82     11.49 o 
  13   1   6        2.41       -0.88     13.06 o 
  14   1   6       59.26       68.05     15.39 o 
  15   1   6        0.87      -11.00     14.93 o 
  16   1   6        0.95       22.90     16.47 o 
  17   1   6        2.24       14.07     17.42 o 
  18   1   6       16.78        7.48     18.04 o 
 -18   2   6        0.21      -15.23     15.23 o 
 -17   2   6      144.46      142.73     22.24 o 
 -16   2   6      176.17      149.93     13.01 o 
 -15   2   6      143.93      163.62     12.35 o 
 -14   2   6      111.89      112.01      9.45 o 
 -13   2   6       11.79       12.52     19.42 o 
 -12   2   6       60.62       55.35      7.56 o 
 -11   2   6      173.99      180.43      8.49 o 
 -10   2   6      709.34      747.89     15.11 o 
  -9   2   6      486.53      515.23     12.08 o 
  -8   2   6       20.65       16.14      5.27 o 
  -7   2   6       73.34       70.74      3.86 o 
  -6   2   6      111.49      103.45      3.74 o 
  -5   2   6      725.12      665.24      8.99 o 
  -4   2   6     1524.27     1511.46     19.69 o 
  -3   2   6      677.48      669.63      8.85 o 
  -2   2   6      145.10      143.37      4.44 o 
  -1   2   6        0.81        0.73      1.90 o 
   0   2   6      592.55      554.36      7.41 o 
   1   2   6      991.43      994.55     13.57 o 
   2   2   6      559.89      553.86      9.65 o 
   3   2   6     1117.99     1140.60     14.04 o 
   4   2   6       45.87       63.37      3.47 o 
   5   2   6      197.07      198.38      4.99 o 
   6   2   6     1010.18     1004.83     13.64 o 
   7   2   6      484.21      481.25     18.95 o 
   8   2   6     1195.04     1230.88     23.87 o 
   9   2   6      234.19      243.01      9.36 o 
  10   2   6      163.28      157.91     13.78 o 
  11   2   6      434.23      394.98     19.06 o 
  12   2   6      217.50      279.76     16.47 o 
  13   2   6      123.21      139.63     17.59 o 
  14   2   6       81.43       80.87     15.23 o 
  15   2   6       17.94       13.07     15.85 o 
  16   2   6        0.99        7.58     16.14 o 
  17   2   6       31.43       13.05     26.83 o 
  18   2   6       64.13       45.74     27.27 o 
 -18   3   6      114.56      132.44     18.04 o 
 -17   3   6       17.62       27.57     12.33 o 
 -16   3   6        1.90        5.03     19.34 o 
 -15   3   6        0.58      -10.91     10.91 o 
 -14   3   6      132.64      140.18     11.48 o 
 -13   3   6      264.49      261.68     10.67 o 
 -12   3   6      661.50      680.38     19.42 o 
 -11   3   6      362.55      399.83     12.27 o 
 -10   3   6       12.98        9.63      5.94 o 
  -9   3   6       42.85       41.90      6.12 o 
  -8   3   6      141.55      140.27      6.46 o 
  -7   3   6      586.71      619.58     10.60 o 
  -6   3   6      683.16      678.79     10.03 o 
  -5   3   6      279.78      285.62      5.58 o 
  -4   3   6       80.65       75.72      4.58 o 
  -3   3   6      538.79      511.34      8.83 o 
  -2   3   6     1232.62     1212.85     15.89 o 
  -1   3   6     1406.89     1369.81     16.15 o 
   0   3   6      867.21      816.18     11.64 o 
   1   3   6      941.43      951.48     13.18 o 
   2   3   6       96.61       98.10      4.45 o 
   3   3   6      691.74      653.47      9.25 o 
   4   3   6      367.42      361.55      7.48 o 
   5   3   6      320.81      293.07      8.96 o 
   6   3   6      165.89      164.34      5.67 o 
   7   3   6       75.93       58.15      6.22 o 
   8   3   6      699.60      661.32     14.63 o 
   9   3   6      451.49      403.20     14.01 o 
  10   3   6      461.86      501.05     23.30 o 
  11   3   6      298.60      244.86     11.97 o 
  12   3   6      113.39      100.61     11.15 o 
  13   3   6       13.54       22.81     16.27 o 
  14   3   6       13.21       14.51     14.31 o 
  15   3   6       23.70       40.48     21.55 o 
  16   3   6       76.61       93.52     17.72 o 
  17   3   6        2.17      -17.38     17.38 o 
 -17   4   6       29.75       25.92     15.85 o 
 -16   4   6       10.98       -0.25     11.66 o 
 -15   4   6       48.89       37.43     11.08 o 
 -14   4   6       32.70       26.26     10.27 o 
 -13   4   6        1.53        3.91      9.11 o 
 -12   4   6        4.02        7.13      7.17 o 
 -11   4   6       95.32       90.81      7.70 o 
 -10   4   6       10.25        4.25      6.01 o 
  -9   4   6        5.97        0.15      5.71 o 
  -8   4   6       18.07        5.88      5.32 o 
  -7   4   6       11.41        8.56      5.00 o 
  -6   4   6       74.91       68.49      4.10 o 
  -5   4   6        7.02        3.08      2.85 o 
  -4   4   6        9.70        8.84      2.70 o 
  -3   4   6      226.11      222.48      5.17 o 
  -2   4   6      233.84      226.44      5.72 o 
  -1   4   6       54.40       61.12      3.19 o 
   0   4   6        6.81        4.46      2.29 o 
   1   4   6      421.07      417.39      6.62 o 
   2   4   6       36.39       41.47      2.96 o 
   3   4   6        2.51        3.36      2.96 o 
   4   4   6       25.65       24.35      3.97 o 
   5   4   6       76.18       90.64      8.89 o 
   6   4   6        1.33       -0.35      5.32 o 
   7   4   6     1867.88     1815.89     27.67 o 
   8   4   6       10.63       16.42      6.26 o 
   9   4   6       13.99        5.12      7.74 o 
  10   4   6       28.29       31.40      9.03 o 
  11   4   6       15.40       16.74      9.62 o 
  12   4   6      211.24      222.91     23.93 o 
  13   4   6       59.17       60.42     11.48 o 
  14   4   6       26.43       18.81     18.37 o 
  15   4   6       30.62       20.23     21.99 o 
  16   4   6        1.68       16.04     36.94 o 
  17   4   6        0.94      -11.43     17.42 o 
 -17   5   6       34.75       36.21     15.23 o 
 -16   5   6       36.21       72.17     21.36 o 
 -15   5   6        5.59       -1.83     10.95 o 
 -14   5   6      225.17      228.93     13.18 o 
 -13   5   6      209.65      238.59     12.61 o 
 -12   5   6      290.24      265.77     12.23 o 
 -11   5   6      358.25      370.23     21.58 o 
 -10   5   6       67.61       60.33      8.10 o 
  -9   5   6       71.47       66.68      8.13 o 
  -8   5   6      253.05      251.39      8.65 o 
  -7   5   6     1072.61     1105.70     18.46 o 
  -6   5   6     1060.82     1131.10     18.46 o 
  -5   5   6      271.48      265.27      6.69 o 
  -4   5   6      139.35      138.96      4.89 o 
  -3   5   6      752.16      766.62     11.77 o 
  -2   5   6     1581.91     1653.59     19.67 o 
  -1   5   6     1352.31     1323.31     16.00 o 
   0   5   6      753.81      746.02     10.19 o 
   1   5   6       51.75       43.20      3.41 o 
   2   5   6       26.34       29.30      3.65 o 
   3   5   6      615.87      648.53     11.94 o 
   4   5   6      257.31      279.06     10.60 o 
   5   5   6      744.21      749.82     14.08 o 
   6   5   6       92.19       89.25      6.42 o 
   7   5   6      431.32      430.45     16.89 o 
   8   5   6        1.52        1.18      6.85 o 
   9   5   6      142.06      144.40     12.20 o 
  10   5   6      216.38      255.53     16.90 o 
  11   5   6      167.40      184.04     11.80 o 
  12   5   6       24.03        7.15     10.09 o 
  13   5   6       63.79       38.23     21.04 o 
  14   5   6       10.27       11.12     11.75 o 
  15   5   6       25.54       23.15     12.99 o 
  16   5   6       38.28       31.38     14.15 o 
  17   5   6       36.68       32.60     18.96 o 
 -16   6   6       20.29       15.39     14.93 o 
 -15   6   6       36.26       35.97     12.05 o 
 -14   6   6        4.81       26.83     13.68 o 
 -13   6   6       30.51       11.99     13.51 o 
 -12   6   6       44.53       37.43     12.25 o 
 -11   6   6       52.73       55.95     12.12 o 
 -10   6   6       83.07       86.58      9.37 o 
  -9   6   6       41.54       34.72      8.10 o 
  -8   6   6       30.24       20.67      6.49 o 
  -7   6   6       10.50       11.48      5.20 o 
  -6   6   6       10.73        0.16      4.96 o 
  -5   6   6      361.99      371.93     11.89 o 
  -4   6   6       13.66        7.05      5.46 o 
  -3   6   6      130.92      126.80      4.20 o 
  -2   6   6      856.46      863.45     11.84 o 
  -1   6   6       54.01       45.23      4.05 o 
   0   6   6       24.39       26.34      3.56 o 
   1   6   6      150.30      150.75      4.86 o 
   2   6   6       34.73       30.92      4.87 o 
   3   6   6       11.18       17.32      4.96 o 
   4   6   6       25.82       18.26      9.14 o 
   5   6   6      277.86      254.59      9.65 o 
   6   6   6      200.38      197.95     10.54 o 
   7   6   6       67.87       46.19      6.85 o 
   8   6   6       74.36       53.77      7.32 o 
   9   6   6        1.91        6.53      8.78 o 
  10   6   6        9.89        2.75      9.11 o 
  11   6   6       18.75        7.84     10.38 o 
  12   6   6       14.31       -8.50     11.47 o 
  13   6   6       43.74       46.50     12.50 o 
  14   6   6       16.08       17.69     12.61 o 
  15   6   6        4.51       -3.36     12.91 o 
  16   6   6        7.57       13.33     14.35 o 
 -16   7   6        0.29       -1.76     21.11 o 
 -15   7   6       21.16        7.92     20.23 o 
 -14   7   6       10.20      -10.09     13.98 o 
 -13   7   6       75.35       78.28     14.26 o 
 -12   7   6      127.98      127.34     20.23 o 
 -11   7   6        8.88       -6.37     13.63 o 
 -10   7   6        5.28        2.09      8.86 o 
  -9   7   6      115.83      105.79      9.37 o 
  -8   7   6      240.65      233.75     10.51 o 
  -7   7   6      677.94      701.84     17.47 o 
  -6   7   6      390.41      385.53     13.30 o 
  -5   7   6       89.20       82.80      8.76 o 
  -4   7   6        2.25       -2.84      4.07 o 
  -3   7   6      217.22      230.85      6.80 o 
  -2   7   6      103.82      120.62      6.08 o 
  -1   7   6      655.95      655.51     15.09 o 
   0   7   6      130.88      131.32      6.01 o 
   1   7   6       82.00       99.02      5.78 o 
   2   7   6      102.32      126.63      6.13 o 
   3   7   6       78.64       90.87      5.78 o 
   4   7   6      728.87      750.21     14.34 o 
   5   7   6        7.09       10.66      5.87 o 
   6   7   6      123.73      115.57      7.21 o 
   7   7   6       73.97       48.18      7.00 o 
   8   7   6       27.19       39.57      7.08 o 
   9   7   6        7.11       24.58      8.13 o 
  10   7   6       13.97       14.01     12.87 o 
  11   7   6       15.71        9.62     10.80 o 
  12   7   6        0.44       -6.53     14.60 o 
  13   7   6       18.33       13.39     12.10 o 
  14   7   6       11.05       -2.25     13.01 o 
  15   7   6       97.27      132.10     32.79 o 
 -15   8   6       57.01       61.57     21.99 o 
 -14   8   6       27.58       -1.76     20.23 o 
 -13   8   6        0.35       -9.90     14.77 o 
 -12   8   6        4.39      -10.40     13.31 o 
 -11   8   6       86.46       88.20     13.94 o 
 -10   8   6       57.66       64.51     10.20 o 
  -9   8   6      115.94      125.82     14.31 o 
  -8   8   6       39.44       26.52      7.24 o 
  -7   8   6        0.19        5.35      6.73 o 
  -6   8   6        1.61        6.48      6.29 o 
  -5   8   6       19.12       14.58      6.18 o 
  -4   8   6       98.18       92.43      6.88 o 
  -3   8   6      292.68      297.08     16.06 o 
  -2   8   6       41.02       29.46      6.86 o 
  -1   8   6       41.50       58.37      7.23 o 
   0   8   6       68.43       67.07      7.23 o 
   1   8   6      178.01      194.21      7.17 o 
   2   8   6      296.54      307.53     12.57 o 
   3   8   6      137.80      114.48      6.86 o 
   4   8   6      120.60       84.92      6.77 o 
   5   8   6       82.97       93.83      8.13 o 
   6   8   6       23.82       33.18      6.49 o 
   7   8   6      112.00       95.20      7.52 o 
   8   8   6       96.66       80.81      8.85 o 
   9   8   6      114.56       93.92      8.49 o 
  10   8   6       39.51       60.29     10.95 o 
  11   8   6       46.81       78.58     11.20 o 
  12   8   6      117.78      124.75     13.01 o 
  13   8   6       18.97       31.06     12.82 o 
  14   8   6       10.60       21.78     13.06 o 
  15   8   6        4.96        9.63     14.36 o 
 -14   9   6       14.22      -20.23     20.23 o 
 -13   9   6        0.35      -13.19     13.68 o 
 -12   9   6        2.39        4.74     10.97 o 
 -11   9   6        9.97        4.09     10.39 o 
 -10   9   6       31.66       21.49      8.73 o 
  -9   9   6      145.17      114.50      9.13 o 
  -8   9   6        4.55        6.10      7.64 o 
  -7   9   6       25.32       24.94      7.35 o 
  -6   9   6       28.72       28.58      7.30 o 
  -5   9   6        0.13        0.95      6.63 o 
  -4   9   6        7.83        3.59      6.58 o 
  -3   9   6        0.61       -0.23      6.38 o 
  -2   9   6       22.72       43.10      7.83 o 
  -1   9   6        0.60        0.26      7.31 o 
   0   9   6        7.72        4.20      7.41 o 
   1   9   6        1.66       -2.39      5.69 o 
   2   9   6       65.44       77.20      6.49 o 
   3   9   6       27.49       29.71      6.12 o 
   4   9   6      139.01      154.85      7.66 o 
   5   9   6        5.49       15.05      6.64 o 
   6   9   6       23.06       18.74      6.84 o 
   7   9   6       29.62       25.83      7.20 o 
   8   9   6       25.84       33.90      8.11 o 
   9   9   6       24.75       17.21      8.25 o 
  10   9   6       66.07       93.11      9.74 o 
  11   9   6       10.24       18.62     11.80 o 
  12   9   6       24.77       29.42     11.63 o 
  13   9   6        5.80      -15.43     20.22 o 
  14   9   6        7.96       -6.56     18.34 o 
 -13  10   6        2.83       -4.28     14.51 o 
 -12  10   6       80.96       74.72     19.79 o 
 -11  10   6        1.17        2.65     10.91 o 
 -10  10   6      201.95      198.34     13.97 o 
  -9  10   6       10.23        6.05      8.51 o 
  -8  10   6        3.90        6.80      8.36 o 
  -7  10   6      150.05      128.61      9.13 o 
  -6  10   6      195.22      226.83      9.87 o 
  -5  10   6       51.97       56.43      9.69 o 
  -4  10   6      129.15      129.88      8.43 o 
  -3  10   6       87.76       76.56      8.04 o 
  -2  10   6       12.46       10.05      8.10 o 
  -1  10   6        9.24       22.12      8.26 o 
   0  10   6       47.66       27.45      8.26 o 
   1  10   6      213.79      214.14     10.80 o 
   2  10   6      134.76      123.70      8.11 o 
   3  10   6       15.58        9.74      7.71 o 
   4  10   6       32.22       24.63      8.54 o 
   5  10   6        0.68        3.47      8.04 o 
   6  10   6       10.51       12.87      8.55 o 
   7  10   6       70.60       70.91      8.38 o 
   8  10   6       34.71       28.79      7.96 o 
   9  10   6        5.52       26.78      8.34 o 
  10  10   6        7.69        3.82     11.05 o 
  11  10   6        0.35        0.91     12.13 o 
  12  10   6        1.17        4.13     13.95 o 
  13  10   6       16.55       10.38     24.01 o 
 -12  11   6        5.12        2.29     14.26 o 
 -11  11   6        0.94        1.99     13.98 o 
 -10  11   6      173.75      147.80     11.25 o 
  -9  11   6      102.50       84.45     10.41 o 
  -8  11   6       96.03       97.02      9.83 o 
  -7  11   6       38.21       43.35      8.95 o 
  -6  11   6       30.25       28.28      8.53 o 
  -5  11   6        0.19        8.24      9.01 o 
  -4  11   6        7.07        1.14      7.97 o 
  -3  11   6        9.30       15.21      8.00 o 
  -2  11   6        3.24       10.53      9.03 o 
  -1  11   6       52.62       37.46     14.01 o 
   0  11   6       26.30       36.17      9.77 o 
   1  11   6        4.46       -2.30      9.24 o 
   2  11   6       80.97       77.41      9.82 o 
   3  11   6       49.80       38.98      8.04 o 
   4  11   6       46.54       36.43      9.27 o 
   5  11   6        2.54       -8.94      8.94 o 
   6  11   6        0.18       -2.66      9.37 o 
   7  11   6        2.31        9.23     10.09 o 
   8  11   6        0.15        2.03     10.60 o 
   9  11   6        3.24        7.10     11.08 o 
  10  11   6       46.64       64.15     14.73 o 
  11  11   6        6.02       12.08     12.54 o 
  12  11   6        8.09      -16.71     20.23 o 
 -10  12   6        2.05       15.41     14.20 o 
  -9  12   6       40.79       50.59     11.84 o 
  -8  12   6        0.07        9.73      9.62 o 
  -7  12   6       32.95       30.94     10.16 o 
  -6  12   6        0.22       -0.01      9.09 o 
  -5  12   6        1.19        2.39      8.88 o 
  -4  12   6       10.74        1.02      8.66 o 
  -3  12   6       11.54       -3.97      8.81 o 
  -2  12   6        8.13       -4.58      9.82 o 
  -1  12   6       32.06       14.00      9.62 o 
   0  12   6      134.57      125.87     10.95 o 
   1  12   6        1.51       -2.28      9.82 o 
   2  12   6        7.64       13.51      9.78 o 
   3  12   6        1.78        9.15     10.33 o 
   4  12   6        8.88       10.28      8.53 o 
   5  12   6       39.82       58.11     10.39 o 
   6  12   6        0.18       15.80      9.99 o 
   7  12   6        0.16       10.59      9.80 o 
   8  12   6        0.47        1.40     12.32 o 
   9  12   6       20.63       11.59     13.85 o 
  10  12   6       18.98       35.47     12.39 o 
  -8  13   6        4.81        0.14     11.66 o 
  -7  13   6        7.47       13.34     11.33 o 
  -6  13   6       44.54       53.12     10.47 o 
  -5  13   6        9.44       11.50      9.56 o 
  -4  13   6        0.32        2.46      9.42 o 
  -3  13   6        1.70       -0.45      8.98 o 
  -2  13   6       21.86        7.91      9.62 o 
  -1  13   6        4.78       10.84     10.27 o 
   0  13   6       20.11       25.84     10.85 o 
   1  13   6        7.35        0.32     10.48 o 
   2  13   6        0.11        5.94     10.44 o 
   3  13   6        5.03       13.43     11.10 o 
   4  13   6        3.72       -6.50     11.08 o 
   5  13   6       44.13       29.71     11.15 o 
   6  13   6        1.45       -4.07      9.09 o 
   7  13   6        2.07        6.15     11.81 o 
   8  13   6        1.00        1.23     15.51 o 
  -5  14   6        1.45       -0.76     11.97 o 
  -4  14   6       27.11        9.86     10.38 o 
  -3  14   6        6.72       -0.49     10.66 o 
  -2  14   6        8.05        5.36      9.76 o 
  -1  14   6        5.41       -8.96     14.55 o 
   0  14   6        3.31        8.68     11.61 o 
   1  14   6        3.83        2.50     11.08 o 
   2  14   6        0.09      -10.71     11.50 o 
   3  14   6        1.20        2.28     11.61 o 
   4  14   6        6.10       32.64     12.88 o 
   5  14   6        3.66       -1.81     11.97 o 
 -17   1   7      105.84      110.18     24.52 o 
 -16   1   7       69.24       49.65     11.84 o 
 -15   1   7       11.26        3.89      9.55 o 
 -14   1   7        4.98       -4.08      8.71 o 
 -13   1   7      206.88      199.43     10.13 o 
 -12   1   7      517.59      529.99     14.70 o 
 -11   1   7      342.93      357.18     11.87 o 
 -10   1   7      646.82      653.67     14.11 o 
  -9   1   7       17.08       23.98      5.01 o 
  -8   1   7       57.11       50.67      6.33 o 
  -7   1   7      480.19      479.91     10.77 o 
  -6   1   7     1540.30     1554.49     18.42 o 
  -5   1   7      865.34      881.11     14.83 o 
  -4   1   7      313.00      323.71      8.38 o 
  -3   1   7        3.24       -2.18      8.38 o 
  -2   1   7      341.82      316.40     21.15 o 
  -1   1   7     1175.78     1146.61     62.01 o 
   0   1   7     1308.66     1306.74     35.62 o 
   1   1   7     1566.61     1570.87     22.75 o 
   2   1   7      311.07      315.77      8.63 o 
   3   1   7        4.68        1.92      2.53 o 
   4   1   7      122.62      101.24      6.50 o 
   5   1   7      712.51      679.98     10.28 o 
   6   1   7      515.78      508.92     12.13 o 
   7   1   7       62.61       61.38      6.97 o 
   8   1   7        7.71        0.43      6.97 o 
   9   1   7        8.22        2.00      7.30 o 
  10   1   7      368.47      358.47     24.77 o 
  11   1   7      272.01      265.60     11.64 o 
  12   1   7      197.03      215.88     11.65 o 
  13   1   7       24.94       33.53     10.21 o 
  14   1   7        0.22      -12.58     12.58 o 
  15   1   7       30.19       20.23     15.55 o 
  16   1   7       19.38       14.95     18.04 o 
 -16   2   7        4.66       -6.97     11.65 o 
 -15   2   7       21.47       28.62     12.44 o 
 -14   2   7       85.49      102.41      9.71 o 
 -13   2   7      147.09      137.22      9.30 o 
 -12   2   7       40.31       43.82     10.11 o 
 -11   2   7       38.00       23.22      6.83 o 
 -10   2   7        1.64        4.78      5.89 o 
  -9   2   7      181.55      208.17      9.93 o 
  -8   2   7      290.80      302.85      9.63 o 
  -7   2   7       75.82       71.30      5.32 o 
  -6   2   7       54.61       60.25      4.18 o 
  -5   2   7       34.24       29.77      3.86 o 
  -4   2   7      178.45      158.51      5.88 o 
  -3   2   7      626.98      611.32     11.17 o 
  -2   2   7      516.04      507.96     14.20 o 
  -1   2   7       86.36       88.78      3.68 o 
   0   2   7        3.59        5.66      3.68 o 
   1   2   7      356.30      329.65      6.97 o 
   2   2   7      398.70      356.41      5.99 o 
   3   2   7      231.88      232.42      5.50 o 
   4   2   7      225.81      242.42      7.03 o 
   5   2   7        4.29       -2.49      4.90 o 
   6   2   7        0.23       -1.71      5.53 o 
   7   2   7      177.49      179.10     13.20 o 
   8   2   7      754.70      723.34     16.33 o 
   9   2   7       25.97       24.97      7.59 o 
  10   2   7       20.26       10.74      8.09 o 
  11   2   7        8.41        4.37      8.98 o 
  12   2   7        5.85       -7.14      9.50 o 
  13   2   7       25.24       21.91     10.22 o 
  14   2   7       48.43       63.82     13.54 o 
  15   2   7       39.19        7.35     13.69 o 
  16   2   7       15.95       -0.29     20.59 o 
 -16   3   7       20.63        4.40     13.68 o 
 -15   3   7        8.25        6.69     10.60 o 
 -14   3   7        1.37       -3.92     10.28 o 
 -13   3   7       23.03       22.06      8.13 o 
 -12   3   7      108.82      114.27      8.36 o 
 -11   3   7      215.24      207.68      8.99 o 
 -10   3   7       39.83       39.88      8.62 o 
  -9   3   7       27.43       21.34      6.32 o 
  -8   3   7       36.52       36.91      5.96 o 
  -7   3   7       57.45       60.03      5.82 o 
  -6   3   7      359.59      364.20      7.87 o 
  -5   3   7      270.09      294.04     12.34 o 
  -4   3   7      117.82      124.52      4.07 o 
  -3   3   7        3.30       -0.44      3.34 o 
  -2   3   7      354.58      338.20      6.25 o 
  -1   3   7      900.11      932.03     11.77 o 
   0   3   7      649.34      674.22      9.51 o 
   1   3   7      290.98      291.56      7.87 o 
   2   3   7        2.31        9.41      3.28 o 
   3   3   7       15.58       15.94      4.45 o 
   4   3   7       70.96       77.63     10.66 o 
   5   3   7      262.21      267.84     10.16 o 
   6   3   7       38.47       49.92      6.32 o 
   7   3   7       73.56       70.25      7.02 o 
   8   3   7        1.23       -6.71      6.71 o 
   9   3   7      286.57      275.70     10.55 o 
  10   3   7       33.48       48.84      9.02 o 
  11   3   7        2.08       -4.07      8.91 o 
  12   3   7        3.85       -0.11      9.62 o 
  13   3   7       30.63       26.39     15.76 o 
  14   3   7        0.40       -8.77     14.09 o 
  15   3   7       12.82       14.77     13.43 o 
  16   3   7       12.82       14.96     15.76 o 
 -16   4   7       51.82       51.63     14.61 o 
 -15   4   7      187.62      225.15     14.00 o 
 -14   4   7       91.25      100.48     11.51 o 
 -13   4   7      243.91      242.15     12.00 o 
 -12   4   7        5.63        8.43     26.39 o 
 -11   4   7        2.08        1.34      9.50 o 
 -10   4   7      201.34      203.85     10.93 o 
  -9   4   7      508.23      534.89     13.53 o 
  -8   4   7      292.43      307.51     13.56 o 
  -7   4   7      559.20      585.12     12.72 o 
  -6   4   7       26.93       21.29      5.19 o 
  -5   4   7       76.67       77.17      4.10 o 
  -4   4   7      180.16      173.37      4.52 o 
  -3   4   7      780.29      778.09     12.39 o 
  -2   4   7      648.13      625.33     11.51 o 
  -1   4   7      117.20      122.29      4.66 o 
   0   4   7       17.70       17.15      2.48 o 
   1   4   7       25.05       31.75      4.30 o 
   2   4   7      808.66      812.15     18.85 o 
   3   4   7      127.23      109.66      6.73 o 
   4   4   7     1439.84     1432.75     23.61 o 
   5   4   7        1.11       10.09      5.85 o 
   6   4   7       37.80       48.14     10.28 o 
   7   4   7      166.73      173.55      8.40 o 
   8   4   7       70.23       77.75      7.68 o 
   9   4   7      430.51      419.59     13.84 o 
  10   4   7      220.71      199.02     10.36 o 
  11   4   7       12.78       11.43      9.27 o 
  12   4   7       47.91       64.34     10.27 o 
  13   4   7      179.79      165.03     19.41 o 
  14   4   7       64.26       62.46     13.46 o 
  15   4   7       47.76       31.07     14.01 o 
 -15   5   7       30.33       23.75     19.35 o 
 -14   5   7       16.02       23.69     13.90 o 
 -13   5   7       11.32        1.84     13.31 o 
 -12   5   7       17.94       -9.47     12.02 o 
 -11   5   7       12.31       13.73     11.62 o 
 -10   5   7        5.57        4.31      8.62 o 
  -9   5   7       10.11        6.43      7.94 o 
  -8   5   7       69.56       61.50      6.94 o 
  -7   5   7       87.39       98.42      6.64 o 
  -6   5   7        1.63       -5.23      5.23 o 
  -5   5   7      382.35      408.69     10.77 o 
  -4   5   7        9.46        6.28      4.12 o 
  -3   5   7      103.95      104.54      4.49 o 
  -2   5   7        0.26        5.03      3.80 o 
  -1   5   7        2.92        1.60      3.81 o 
   0   5   7       94.68       99.24      5.04 o 
   1   5   7        4.31        7.77      4.39 o 
   2   5   7       24.04       24.69      4.85 o 
   3   5   7      170.15      183.27      7.47 o 
   4   5   7      107.66      131.47      8.75 o 
   5   5   7      283.44      255.37     13.58 o 
   6   5   7      201.01      206.61     15.74 o 
   7   5   7       74.15       57.45      7.04 o 
   8   5   7        1.71        4.36      8.63 o 
   9   5   7       22.24       14.52      8.05 o 
  10   5   7       51.89       27.15      9.09 o 
  11   5   7       61.53       40.37      9.92 o 
  12   5   7      123.21      118.51     13.20 o 
  13   5   7        0.06       15.43     13.16 o 
  14   5   7       39.67       29.12     13.46 o 
  15   5   7       16.47        3.08     13.93 o 
 -15   6   7       54.47       53.66     21.11 o 
 -14   6   7      214.62      208.47     23.75 o 
 -13   6   7        3.36       -0.23     13.94 o 
 -12   6   7        9.59        3.26     14.51 o 
 -11   6   7        1.37       -8.93     11.83 o 
 -10   6   7      203.72      215.78     19.55 o 
  -9   6   7      181.67      205.85     11.81 o 
  -8   6   7       50.79       42.98      8.24 o 
  -7   6   7        1.80       -1.59      7.28 o 
  -6   6   7       31.50       22.14      7.46 o 
  -5   6   7      160.67      172.96     12.60 o 
  -4   6   7      393.77      414.06     11.10 o 
  -3   6   7       23.12       26.23      4.56 o 
  -2   6   7       38.00       40.40      4.44 o 
  -1   6   7       31.93       20.52      6.86 o 
   0   6   7        0.08        4.61      4.72 o 
   1   6   7       64.37       87.38      8.97 o 
   2   6   7       62.17       69.71      9.08 o 
   3   6   7     1563.87     1606.43     24.78 o 
   4   6   7      198.42      195.01      7.87 o 
   5   6   7      274.29      257.21     18.66 o 
   6   6   7        0.53       -0.01      6.52 o 
   7   6   7      125.95      143.39      8.34 o 
   8   6   7      424.82      420.45     19.81 o 
   9   6   7      265.23      240.86     10.71 o 
  10   6   7      111.77      114.39      9.97 o 
  11   6   7       10.00        5.33      9.86 o 
  12   6   7       75.32       97.76     11.27 o 
  13   6   7       29.84       20.30     18.05 o 
  14   6   7      222.37      226.95     21.14 o 
 -14   7   7        0.37       -4.40     20.23 o 
 -13   7   7        1.56      -16.71     16.71 o 
 -12   7   7       71.37       59.31     13.74 o 
 -11   7   7       38.81       22.62     13.49 o 
 -10   7   7       85.88       98.29     13.84 o 
  -9   7   7       82.21       62.06      9.58 o 
  -8   7   7       15.04       15.83      8.76 o 
  -7   7   7       35.01       34.63     10.44 o 
  -6   7   7        1.75       -3.19      7.80 o 
  -5   7   7      332.61      349.16     18.03 o 
  -4   7   7       40.18       50.57      6.07 o 
  -3   7   7        4.67        1.32      5.61 o 
  -2   7   7       37.64       44.17      5.85 o 
  -1   7   7      167.61      149.82      7.10 o 
   0   7   7      304.53      288.17     14.85 o 
   1   7   7      156.10      133.66      6.85 o 
   2   7   7        0.86        0.24      5.48 o 
   3   7   7       66.13       67.77      6.37 o 
   4   7   7      212.32      222.41      8.36 o 
   5   7   7       18.26       30.13      6.68 o 
   6   7   7      126.68      117.45      7.86 o 
   7   7   7       58.37       58.37      7.93 o 
   8   7   7       23.13       43.27      8.13 o 
   9   7   7       63.15       72.82      9.16 o 
  10   7   7       11.45       14.03      9.42 o 
  11   7   7       30.80       21.12      9.91 o 
  12   7   7        0.73       -1.70     14.35 o 
  13   7   7       32.42       37.71     11.47 o 
  14   7   7       49.88       36.20     14.66 o 
 -13   8   7       23.77        9.68     19.35 o 
 -12   8   7       17.93        8.80     17.59 o 
 -11   8   7       20.48       10.64     13.51 o 
 -10   8   7       13.18       17.98     10.71 o 
  -9   8   7       35.65       50.54     10.50 o 
  -8   8   7       36.53       34.79      9.27 o 
  -7   8   7        1.67       -7.08      7.08 o 
  -6   8   7       13.49       15.10      6.79 o 
  -5   8   7        1.35       -6.32      6.50 o 
  -4   8   7       22.81       26.84      6.73 o 
  -3   8   7       16.60       23.36      6.50 o 
  -2   8   7       40.99       35.74      6.52 o 
  -1   8   7        8.55        4.69      8.36 o 
   0   8   7       37.12       52.88      7.89 o 
   1   8   7       59.73       83.21      6.41 o 
   2   8   7       19.07       20.90      6.10 o 
   3   8   7       44.62       29.04      6.49 o 
   4   8   7      138.11      139.60     13.13 o 
   5   8   7       41.29       47.82      7.49 o 
   6   8   7       30.26       35.73      7.39 o 
   7   8   7       88.99      116.61     11.95 o 
   8   8   7        1.58       11.31      8.29 o 
   9   8   7       49.74       39.30      8.88 o 
  10   8   7        0.49       -4.14      9.27 o 
  11   8   7        0.17        6.19     10.30 o 
  12   8   7        0.10       -4.48     10.83 o 
  13   8   7       17.38       31.63     12.04 o 
 -12   9   7       12.83       10.44     13.64 o 
 -11   9   7       49.54       29.42     12.33 o 
 -10   9   7       90.71       91.60     10.51 o 
  -9   9   7        0.54        0.97      8.87 o 
  -8   9   7       11.41        5.54      8.01 o 
  -7   9   7        3.02        4.93      7.70 o 
  -6   9   7      121.15      127.87      8.76 o 
  -5   9   7      116.36      116.09      9.02 o 
  -4   9   7       17.66        7.72     11.55 o 
  -3   9   7       25.93       10.48      7.14 o 
  -2   9   7      117.64      152.41      8.63 o 
  -1   9   7       77.02       92.04      9.06 o 
   0   9   7       10.95        6.03      8.20 o 
   1   9   7       43.94       45.03      8.53 o 
   2   9   7       92.23       72.43      7.09 o 
   3   9   7      128.95      163.03     13.16 o 
   4   9   7      218.03      239.47      9.40 o 
   5   9   7       46.64       61.81      8.51 o 
   6   9   7       32.22       35.64     10.41 o 
   7   9   7       35.81       31.22      8.22 o 
   8   9   7        0.73       21.57      9.65 o 
   9   9   7       13.26       35.55      9.33 o 
  10   9   7       17.83        2.58      9.80 o 
  11   9   7       75.68      101.35     11.45 o 
  12   9   7        9.51        5.15     15.87 o 
 -11  10   7       33.32       33.41     16.59 o 
 -10  10   7        3.33       -4.37     10.46 o 
  -9  10   7       70.01       78.96     15.81 o 
  -8  10   7        2.46       -8.95      8.95 o 
  -7  10   7        4.18        1.45      8.56 o 
  -6  10   7        4.02        3.62      8.24 o 
  -5  10   7       36.42       30.10     10.16 o 
  -4  10   7       19.37       21.10      8.09 o 
  -3  10   7        0.39        9.65      7.73 o 
  -2  10   7       16.87       27.90      8.02 o 
  -1  10   7        4.55       13.90      9.24 o 
   0  10   7       45.32       46.81      9.67 o 
   1  10   7       12.91        7.94      8.92 o 
   2  10   7       11.96       15.33      9.13 o 
   3  10   7        1.05       -6.92     12.20 o 
   4  10   7        9.01        6.50      8.74 o 
   5  10   7       25.44       43.14      9.84 o 
   6  10   7       19.83       22.70      9.88 o 
   7  10   7        0.96       13.38     10.20 o 
   8  10   7        2.83       -3.09     10.91 o 
   9  10   7        0.06       -7.05     11.41 o 
  10  10   7        1.44        0.75     15.99 o 
  11  10   7       28.70       32.26     13.13 o 
 -10  11   7       91.16       94.14     15.23 o 
  -9  11   7       74.51       85.12     12.01 o 
  -8  11   7        1.75        8.82     11.00 o 
  -7  11   7      179.12      193.50     12.50 o 
  -6  11   7        1.21       -9.20      9.20 o 
  -5  11   7        0.38       -7.21      9.52 o 
  -4  11   7       31.83       32.16      8.90 o 
  -3  11   7       91.98      119.89     15.06 o 
  -2  11   7       10.49       13.37      8.73 o 
  -1  11   7        1.93       13.05      9.82 o 
   0  11   7      204.90      219.29     13.00 o 
   1  11   7       12.69       25.22      9.96 o 
   2  11   7        5.85        9.87     10.12 o 
   3  11   7        0.03       -5.28     10.12 o 
   4  11   7        2.94        7.23      9.82 o 
   5  11   7       61.75       80.92     13.27 o 
   6  11   7       26.17       27.02     10.20 o 
   7  11   7        0.61       -7.25     10.28 o 
   8  11   7       19.14        7.55     11.62 o 
   9  11   7        3.44       10.27     17.28 o 
  -8  12   7       41.28       94.12     21.11 o 
  -7  12   7       10.96       11.01     14.20 o 
  -6  12   7       20.08       19.60     11.15 o 
  -5  12   7        3.04        9.95     11.00 o 
  -4  12   7        2.08       -9.27      9.27 o 
  -3  12   7       39.53       42.30     10.66 o 
  -2  12   7        0.19       -1.20      9.17 o 
  -1  12   7      101.69       98.14     11.91 o 
   0  12   7        4.50        0.89     10.64 o 
   1  12   7        4.47        3.51     10.48 o 
   2  12   7        0.62        3.65     11.23 o 
   3  12   7        5.27       19.12     11.24 o 
   4  12   7       11.80       24.14     11.24 o 
   5  12   7        1.70        3.78     10.60 o 
   6  12   7        0.00       -9.04     11.02 o 
   7  12   7        0.42       15.93     11.59 o 
  -4  13   7        3.18        3.67     11.48 o 
  -3  13   7        0.17        9.37     11.48 o 
  -2  13   7        1.04       11.05     16.47 o 
  -1  13   7        6.91       -9.30     14.01 o 
   0  13   7        0.13       -4.94     13.02 o 
   1  13   7        7.69       22.72     15.79 o 
   2  13   7        1.96       18.69     12.82 o 
   3  13   7       11.09       28.97     13.90 o 
   4  13   7        4.09        3.28     13.90 o 
 -15   0   8       27.67       20.75     16.71 o 
 -14   0   8      237.21      200.74     14.77 o 
 -13   0   8       22.83       22.12     10.56 o 
 -12   0   8       91.30       83.79     10.64 o 
 -11   0   8      852.84      865.17     23.22 o 
 -10   0   8      327.41      257.51     11.00 o 
  -9   0   8      132.90      149.53     20.23 o 
  -8   0   8      162.48      139.86     17.59 o 
  -7   0   8      234.41      247.91     11.71 o 
  -6   0   8      208.90      212.38      9.72 o 
  -5   0   8       15.64       17.76      3.04 o 
  -4   0   8        2.54        8.80     15.83 o 
  -3   0   8      885.43      909.51     38.70 o 
  -2   0   8      458.48      474.99     28.15 o 
  -1   0   8      537.68      519.85     26.39 o 
   0   0   8      395.67      386.15     23.75 o 
   1   0   8        3.24        0.88     13.19 o 
   2   0   8      194.78      158.42      6.20 o 
   3   0   8      727.57      682.24     18.54 o 
   4   0   8      524.41      529.73     16.89 o 
   5   0   8      323.89      335.99      9.91 o 
   6   0   8      194.92      219.52     12.67 o 
   7   0   8      212.82      195.68     14.95 o 
   8   0   8       56.39       61.83     12.25 o 
   9   0   8      447.80      416.06     21.99 o 
  10   0   8      404.29      366.37     31.67 o 
  11   0   8      181.22      194.56     16.76 o 
  12   0   8        0.20        7.32     14.61 o 
  13   0   8       72.75       90.83     17.10 o 
  14   0   8       20.66       24.82     17.10 o 
 -15   1   8       10.74       -3.33     10.27 o 
 -14   1   8       14.19       18.17      8.89 o 
 -13   1   8        3.83        6.25      7.77 o 
 -12   1   8       59.00       42.47      6.97 o 
 -11   1   8      536.10      485.19     16.11 o 
 -10   1   8        1.61       -4.96      6.54 o 
  -9   1   8        3.94       12.39      9.35 o 
  -8   1   8      146.15      108.37     12.25 o 
  -7   1   8        0.45       -4.36      6.45 o 
  -6   1   8       50.51       43.68      4.27 o 
  -5   1   8       85.26       79.67      5.95 o 
  -4   1   8      135.29      131.07      5.36 o 
  -3   1   8       53.76       61.45     12.39 o 
  -2   1   8      226.56      192.63     19.35 o 
  -1   1   8      226.50      218.71     12.74 o 
   0   1   8       54.09       56.57      5.87 o 
   1   1   8      106.68       95.18      4.48 o 
   2   1   8       28.50       24.89      4.07 o 
   3   1   8        1.66       -4.95      4.95 o 
   4   1   8       80.85       80.39      4.34 o 
   5   1   8        0.36        0.13      5.83 o 
   6   1   8       63.15       45.66      6.98 o 
   7   1   8       12.30        8.07      7.28 o 
   8   1   8        5.68       -7.59      7.59 o 
   9   1   8       16.61       21.38      8.79 o 
  10   1   8        2.99       12.78     13.85 o 
  11   1   8        9.20        7.43     10.30 o 
  12   1   8        3.73       -3.71     10.97 o 
  13   1   8       47.40       57.89     11.65 o 
  14   1   8       11.10       -1.88     11.87 o 
 -15   2   8       12.12        8.19     12.02 o 
 -14   2   8       50.51       64.79     10.03 o 
 -13   2   8      284.77      308.77     17.27 o 
 -12   2   8      141.96      149.24     11.04 o 
 -11   2   8       27.67        1.29      8.48 o 
 -10   2   8        7.99        9.63      7.87 o 
  -9   2   8       33.46       26.49      7.70 o 
  -8   2   8      287.16      283.85     17.39 o 
  -7   2   8      487.78      503.18     14.40 o 
  -6   2   8       86.81      103.94      7.47 o 
  -5   2   8        5.02       -5.95      8.87 o 
  -4   2   8       38.39       39.54      7.68 o 
  -3   2   8      131.00      120.12      5.05 o 
  -2   2   8      122.70      128.28      6.39 o 
  -1   2   8      208.34      212.86      9.01 o 
   0   2   8      140.54      155.62      5.96 o 
   1   2   8       22.83       20.92      5.80 o 
   2   2   8      122.51      117.90      5.58 o 
   3   2   8      141.37      140.02      6.76 o 
   4   2   8      131.10      140.09      6.86 o 
   5   2   8      431.27      406.46     11.57 o 
   6   2   8        5.35       -0.05      6.57 o 
   7   2   8       10.23       15.80      9.90 o 
   8   2   8      221.15      225.82     10.18 o 
   9   2   8      121.91      153.74     10.01 o 
  10   2   8       88.51      108.84     10.07 o 
  11   2   8       48.44       47.80     14.09 o 
  12   2   8       18.35       35.51     10.91 o 
  13   2   8        6.51        2.66     11.18 o 
  14   2   8       72.74       85.88     17.01 o 
 -14   3   8       10.93        7.77     14.12 o 
 -13   3   8        1.69       -0.21     12.47 o 
 -12   3   8       42.07       31.86     12.03 o 
 -11   3   8      106.80       87.43     12.03 o 
 -10   3   8      315.90      318.04     13.08 o 
  -9   3   8      194.09      190.23      8.44 o 
  -8   3   8       90.30       88.34      6.73 o 
  -7   3   8        2.71       -3.01      5.03 o 
  -6   3   8       89.64       76.19      7.38 o 
  -5   3   8      381.48      383.76      8.81 o 
  -4   3   8      193.91      207.00     14.17 o 
  -3   3   8      120.54      121.06     10.08 o 
  -2   3   8        5.42       -0.03      5.85 o 
  -1   3   8      252.73      258.38     10.74 o 
   0   3   8      381.64      374.32     11.60 o 
   1   3   8      402.68      431.50     14.63 o 
   2   3   8      494.76      487.90      9.06 o 
   3   3   8      242.51      245.37      8.33 o 
   4   3   8        0.00       -1.50      6.98 o 
   5   3   8       35.55       35.92      6.33 o 
   6   3   8       53.36       61.79      7.55 o 
   7   3   8      121.62      132.54      8.38 o 
   8   3   8      124.72      111.69      8.83 o 
   9   3   8        2.26       15.63      9.65 o 
  10   3   8       33.68       40.97      9.64 o 
  11   3   8       37.16       41.90     10.07 o 
  12   3   8       53.71       58.11     11.09 o 
  13   3   8      148.92      154.30     13.39 o 
  14   3   8       37.39       35.63     12.52 o 
 -14   4   8       35.47       43.98     18.47 o 
 -13   4   8        5.70      -12.88     12.88 o 
 -12   4   8        5.35       -7.79     12.37 o 
 -11   4   8        0.11      -11.19     11.19 o 
 -10   4   8        2.04        5.02     10.90 o 
  -9   4   8       56.38       45.48     10.93 o 
  -8   4   8       39.57       42.81      6.78 o 
  -7   4   8        0.44       -5.32      6.86 o 
  -6   4   8        7.39       -0.03      5.44 o 
  -5   4   8        0.33       -3.89      5.12 o 
  -4   4   8       81.84       88.11      3.62 o 
  -3   4   8       30.91       37.47      3.68 o 
  -2   4   8       54.80       66.51      3.85 o 
  -1   4   8       66.88       56.21      4.00 o 
   0   4   8       72.85       73.84      4.29 o 
   1   4   8        7.37       11.40      3.61 o 
   2   4   8       22.58       22.12      4.82 o 
   3   4   8        1.48        7.03      5.14 o 
   4   4   8      397.16      427.86     11.36 o 
   5   4   8      116.54      106.00      7.44 o 
   6   4   8        9.02       21.44      6.99 o 
   7   4   8       53.06       43.72      7.87 o 
   8   4   8        2.72       -7.68      7.68 o 
   9   4   8       85.27       97.82      9.65 o 
  10   4   8       12.18        8.25     10.82 o 
  11   4   8       50.67       54.14     10.39 o 
  12   4   8        3.33       -5.12     10.52 o 
  13   4   8        0.21       14.10     11.37 o 
 -13   5   8        1.84      -16.71     16.71 o 
 -12   5   8       47.35       50.92     13.31 o 
 -11   5   8       76.47       70.09     13.31 o 
 -10   5   8      193.17      212.98     11.44 o 
  -9   5   8      199.72      242.72     11.10 o 
  -8   5   8       72.80       80.26     11.25 o 
  -7   5   8       17.28       17.56      7.41 o 
  -6   5   8       76.71       70.32     11.81 o 
  -5   5   8      126.61      142.03      7.74 o 
  -4   5   8      387.93      394.21     16.25 o 
  -3   5   8      272.84      295.89      9.87 o 
  -2   5   8       41.06       30.02      8.28 o 
  -1   5   8      104.36      100.81      5.36 o 
   0   5   8      653.35      667.61     11.40 o 
   1   5   8      414.85      392.56     11.12 o 
   2   5   8      463.12      446.84     16.50 o 
   3   5   8      136.11      123.00      6.96 o 
   4   5   8       16.36       26.42      6.39 o 
   5   5   8       28.97       43.04      7.60 o 
   6   5   8      263.39      284.49     10.81 o 
   7   5   8       94.17      110.07      8.40 o 
   8   5   8       29.61       22.23      8.36 o 
   9   5   8        0.28        3.47      9.65 o 
  10   5   8        8.81        9.44      9.55 o 
  11   5   8      107.79      121.61     17.33 o 
  12   5   8       46.92       37.19     11.50 o 
  13   5   8        9.47       19.98     12.37 o 
 -13   6   8       11.38       11.43     17.59 o 
 -12   6   8        8.80       31.67     16.71 o 
 -11   6   8        7.25       -5.45     13.17 o 
 -10   6   8        1.44       -3.21      9.58 o 
  -9   6   8        0.65        2.99      9.02 o 
  -8   6   8       79.23       78.38      9.14 o 
  -7   6   8       24.07       13.61      8.10 o 
  -6   6   8       35.72       38.68      9.13 o 
  -5   6   8      192.11      180.62      9.35 o 
  -4   6   8        9.32       12.93      7.28 o 
  -3   6   8       28.46       28.15      5.33 o 
  -2   6   8       17.97       15.87      6.47 o 
  -1   6   8       30.22       25.33      5.18 o 
   0   6   8        8.90        5.04      5.00 o 
   1   6   8        1.05        8.28      5.81 o 
   2   6   8      218.80      228.37      8.86 o 
   3   6   8      181.41      182.43      8.14 o 
   4   6   8      104.47       97.63      7.33 o 
   5   6   8        0.53        3.92      7.00 o 
   6   6   8        6.03        3.99      7.28 o 
   7   6   8       29.74       29.50      9.41 o 
   8   6   8        5.79        6.90      8.19 o 
   9   6   8        2.30        4.83      9.12 o 
  10   6   8        6.23        8.48      9.60 o 
  11   6   8        0.40        1.38     10.47 o 
  12   6   8        2.58       -8.01     10.67 o 
 -12   7   8        1.58        1.76     18.47 o 
 -11   7   8       13.34       17.59     17.59 o 
 -10   7   8       40.83       50.13     12.12 o 
  -9   7   8       14.13       23.26      9.66 o 
  -8   7   8        1.68       -2.49      9.02 o 
  -7   7   8        1.23       10.80     11.34 o 
  -6   7   8       89.26       92.19      7.60 o 
  -5   7   8      155.35      184.86      8.41 o 
  -4   7   8      296.58      309.02     20.06 o 
  -3   7   8       48.11       54.86      7.62 o 
  -2   7   8        1.99       -5.85      5.85 o 
  -1   7   8        2.27       -0.41      6.07 o 
   0   7   8       20.67       17.79      6.47 o 
   1   7   8      242.98      281.42      9.73 o 
   2   7   8       29.08       42.13      6.87 o 
   3   7   8        0.67        1.27      6.74 o 
   4   7   8        0.36        9.97      8.25 o 
   5   7   8      172.88      193.36     11.43 o 
   6   7   8       53.41       77.67      8.32 o 
   7   7   8       30.88       36.14      8.59 o 
   8   7   8       37.34       42.29      8.65 o 
   9   7   8        0.22        5.57      9.54 o 
  10   7   8       27.67       31.41     12.32 o 
  11   7   8       17.91       -0.42     10.79 o 
 -11   8   8        9.93       10.56     18.47 o 
 -10   8   8        3.81       -1.56     20.23 o 
  -9   8   8        9.24        4.69      9.11 o 
  -8   8   8       70.71       96.60      9.40 o 
  -7   8   8       57.59       42.06      8.38 o 
  -6   8   8       54.62       53.17      7.97 o 
  -5   8   8       15.33       11.63      8.07 o 
  -4   8   8       24.31       21.58      7.10 o 
  -3   8   8        9.23       -0.59      6.78 o 
  -2   8   8      110.31      121.08      8.01 o 
  -1   8   8       79.05       85.22      8.13 o 
   0   8   8       25.01       20.81      7.02 o 
   1   8   8       21.09       16.48      7.11 o 
   2   8   8       40.80       43.61      7.28 o 
   3   8   8        3.04        2.95      7.21 o 
   4   8   8       29.49       35.25      8.25 o 
   5   8   8       43.62       55.53      7.86 o 
   6   8   8       99.34       86.03      8.80 o 
   7   8   8       10.43       23.46     10.79 o 
   8   8   8        1.25        0.29      8.86 o 
   9   8   8       14.18        6.83      9.71 o 
  10   8   8       35.04       37.74     10.35 o 
 -10   9   8        1.22        6.32     13.93 o 
  -9   9   8        1.10       -3.71      9.95 o 
  -8   9   8        7.19       11.78      9.81 o 
  -7   9   8       11.18       10.62      9.97 o 
  -6   9   8       52.02       37.23      8.42 o 
  -5   9   8       48.72       58.47      9.01 o 
  -4   9   8        0.77       -5.44      7.83 o 
  -3   9   8        0.84        0.66      9.27 o 
  -2   9   8        0.25        5.99      7.91 o 
  -1   9   8       39.45       47.77      7.94 o 
   0   9   8        2.36       -5.23     12.43 o 
   1   9   8       38.70       53.25     12.34 o 
   2   9   8        7.37        6.18      9.10 o 
   3   9   8       13.27       11.08      8.67 o 
   4   9   8        8.86        1.08      9.44 o 
   5   9   8       27.63       55.89     10.21 o 
   6   9   8        1.20       10.95     10.09 o 
   7   9   8       14.53       31.83     10.45 o 
   8   9   8        0.14       -1.27     11.26 o 
   9   9   8        0.36        0.68     11.78 o 
  -8  10   8       13.10       22.74     10.60 o 
  -7  10   8       14.23       18.80     10.46 o 
  -6  10   8       12.22       19.16     10.13 o 
  -5  10   8       14.60       15.09      9.57 o 
  -4  10   8        2.63       -2.45      9.20 o 
  -3  10   8        1.66       -5.12      9.40 o 
  -2  10   8       66.42       73.04      9.11 o 
  -1  10   8       56.70       66.10      9.40 o 
   0  10   8        1.88        5.95      9.97 o 
   1  10   8       44.97       27.82     10.04 o 
   2  10   8        0.48       17.99     15.85 o 
   3  10   8       13.64       27.25     14.73 o 
   4  10   8       11.88       18.27      9.82 o 
   5  10   8       10.95       28.74     14.03 o 
   6  10   8        1.45       -1.88     10.85 o 
   7  10   8       23.70       14.20     10.83 o 
   8  10   8        9.87       37.07     12.54 o 
  -6  11   8        0.68       14.72     10.97 o 
  -5  11   8        0.49        9.06     10.44 o 
  -4  11   8       20.03       23.97     10.46 o 
  -3  11   8       43.72       44.22     10.60 o 
  -2  11   8       22.32       11.62     10.13 o 
  -1  11   8        6.44       11.58     10.06 o 
   0  11   8        0.88       13.11     18.47 o 
   1  11   8       16.67       13.15     12.25 o 
   2  11   8        0.27      -12.71     18.03 o 
   3  11   8        0.99       10.97     12.88 o 
   4  11   8        0.94       -3.06     10.72 o 
   5  11   8        1.68        1.75     16.17 o 
  -1  12   8        0.12       12.31     17.59 o 
   0  12   8       14.31        0.80     10.91 o 
 -12   1   9        0.03      -15.85     15.85 o 
 -11   1   9       37.49       13.25     19.79 o 
 -10   1   9      157.14      166.78     15.85 o 
  -9   1   9      296.22      297.91     18.28 o 
  -8   1   9      196.26      204.49     16.47 o 
  -7   1   9       83.62       92.32     12.02 o 
  -6   1   9        1.28       -2.27      4.81 o 
  -5   1   9       84.78       77.62      6.92 o 
  -4   1   9      385.20      419.46     28.17 o 
  -3   1   9      322.86      337.94     16.75 o 
  -2   1   9      274.53      283.58      8.89 o 
  -1   1   9        4.59       16.71      5.28 o 
   0   1   9      115.35       96.92     12.74 o 
   1   1   9      220.76      220.79     12.02 o 
   2   1   9      474.87      453.74     15.62 o 
   3   1   9      269.78      285.01     10.92 o 
   4   1   9       89.23       97.00      7.35 o 
   5   1   9       28.06       31.78      7.34 o 
   6   1   9        4.22       -5.72      8.51 o 
   7   1   9      133.19      141.90      9.55 o 
   8   1   9       72.23       67.32      9.52 o 
   9   1   9       15.66       20.71      9.39 o 
  10   1   9        2.18        6.35     10.04 o 
  11   1   9        0.72        9.65     11.22 o 
  12   1   9       21.20       38.73     12.24 o 
 -12   2   9       73.29       73.46     11.43 o 
 -11   2   9       33.07       25.51     20.23 o 
 -10   2   9        9.82       -9.79     14.77 o 
  -9   2   9        8.28        5.86     13.02 o 
  -8   2   9       21.68       17.43      8.66 o 
  -7   2   9       57.66       65.36      8.46 o 
  -6   2   9       71.37       76.66      7.77 o 
  -5   2   9       58.65       56.31     11.20 o 
  -4   2   9        5.61        4.56      6.22 o 
  -3   2   9        1.10        5.31      6.18 o 
  -2   2   9       28.37       26.03      6.24 o 
  -1   2   9       62.54       63.33      7.92 o 
   0   2   9      143.35      140.70      7.89 o 
   1   2   9      144.97      127.07      8.46 o 
   2   2   9       20.48       26.39      6.09 o 
   3   2   9        0.35        8.99      5.61 o 
   4   2   9      137.42      131.44      7.58 o 
   5   2   9      243.83      233.96      9.53 o 
   6   2   9        3.45        6.66      8.13 o 
   7   2   9       66.32       64.36      8.70 o 
   8   2   9        0.26       -2.88     11.93 o 
   9   2   9        4.56       -5.78      9.49 o 
  10   2   9       76.02       62.63     10.75 o 
  11   2   9       48.53       54.37     11.18 o 
  12   2   9       22.69       29.82     11.65 o 
 -12   3   9        4.48        8.80     11.43 o 
 -11   3   9       26.84        8.72      8.80 o 
 -10   3   9        8.48      -21.11     21.99 o 
  -9   3   9       82.89       70.01     11.99 o 
  -8   3   9       25.67       26.88     10.74 o 
  -7   3   9        2.97       -6.64      8.22 o 
  -6   3   9        3.88        2.57      7.69 o 
  -5   3   9       66.17       78.07      8.42 o 
  -4   3   9      119.24      123.93      8.41 o 
  -3   3   9      104.97      128.13     15.69 o 
  -2   3   9       55.61       57.66      7.76 o 
  -1   3   9       31.08       28.63      8.17 o 
   0   3   9        2.97        5.73      6.99 o 
   1   3   9       46.09       50.82      4.34 o 
   2   3   9      305.99      315.16     11.30 o 
   3   3   9      167.51      180.50      7.42 o 
   4   3   9       89.91      102.83      7.31 o 
   5   3   9       11.45       15.24      9.65 o 
   6   3   9       27.65       32.86      7.92 o 
   7   3   9       21.16       26.41     13.46 o 
   8   3   9       25.25       31.77      8.97 o 
   9   3   9       37.57       28.37      9.89 o 
  10   3   9        9.66       19.50     10.11 o 
  11   3   9       11.73       -2.56     10.83 o 
 -11   4   9       54.93       56.29     13.19 o 
 -10   4   9       70.65       59.98     11.87 o 
  -9   4   9        6.93       -1.36      6.94 o 
  -8   4   9       67.06       81.16     28.15 o 
  -7   4   9       44.37       57.64     11.19 o 
  -6   4   9      294.32      268.05     13.69 o 
  -5   4   9      147.63      168.69     12.31 o 
  -4   4   9       30.54       32.10      8.20 o 
  -3   4   9        1.40        3.98     10.26 o 
  -2   4   9       36.49       43.10      7.82 o 
  -1   4   9      258.53      262.85     14.64 o 
   0   4   9        5.56        4.73      5.47 o 
   1   4   9      206.61      215.31      7.71 o 
   2   4   9        4.52        5.50      7.30 o 
   3   4   9       95.62      104.46      8.19 o 
   4   4   9       22.51       37.73      6.78 o 
   5   4   9       61.86       52.35     10.03 o 
   6   4   9      220.42      214.45      9.83 o 
   7   4   9       48.61       49.17      8.56 o 
   8   4   9        0.15        3.26      8.67 o 
   9   4   9       15.58       28.93      9.65 o 
  10   4   9       62.99       80.92     14.35 o 
  11   4   9       10.67       22.74     11.62 o 
 -11   5   9        3.83        6.16     14.07 o 
 -10   5   9        1.43        4.40     13.19 o 
  -9   5   9       67.06       60.18      9.72 o 
  -8   5   9       11.71        3.53      7.92 o 
  -7   5   9       34.72       23.96      7.32 o 
  -6   5   9        6.93       -3.63      8.53 o 
  -5   5   9        4.35        1.76     10.23 o 
  -4   5   9        1.06       18.06     12.75 o 
  -3   5   9        0.22        7.96     15.39 o 
  -2   5   9        3.19        4.60      5.67 o 
  -1   5   9       26.71       27.29      5.77 o 
   0   5   9        6.51       14.25      5.03 o 
   1   5   9       83.33       89.10      5.19 o 
   2   5   9      245.44      221.89      7.86 o 
   3   5   9       49.48       63.65      7.14 o 
   4   5   9       28.88       13.09      6.91 o 
   5   5   9        0.51       -4.45      7.40 o 
   6   5   9        6.44       18.87      7.97 o 
   7   5   9       10.05       18.99      8.49 o 
   8   5   9        2.35       11.71      8.92 o 
   9   5   9        7.93       16.72      9.92 o 
  10   5   9        1.57        8.75     11.81 o 
 -10   6   9        6.51        2.40     11.39 o 
  -9   6   9        0.02        1.52     17.15 o 
  -8   6   9       30.37       47.96     10.14 o 
  -7   6   9      212.74      229.07     11.54 o 
  -6   6   9       23.32       36.13      8.35 o 
  -5   6   9       39.20       45.15      7.88 o 
  -4   6   9        1.56       -1.58      5.63 o 
  -3   6   9       39.89       42.44      6.35 o 
  -2   6   9       92.56      115.20      7.36 o 
  -1   6   9       47.83       67.16      5.87 o 
   0   6   9      324.05      349.25     10.65 o 
   1   6   9       98.11       92.42      6.12 o 
   2   6   9        2.59       -2.60      5.45 o 
   3   6   9       11.56       13.38      6.93 o 
   4   6   9       54.46       75.08      7.71 o 
   5   6   9       67.06       94.66      8.64 o 
   6   6   9       17.85        3.78      8.06 o 
   7   6   9        5.71       17.05     10.66 o 
   8   6   9        3.22       12.11      9.57 o 
   9   6   9       21.73       33.45      9.93 o 
  -9   7   9        1.38        9.94     11.39 o 
  -8   7   9      110.15      127.02     12.02 o 
  -7   7   9       20.76       36.10      8.43 o 
  -6   7   9        7.77       18.40      7.92 o 
  -5   7   9        2.01       -8.63      8.63 o 
  -4   7   9        0.57        1.57      6.74 o 
  -3   7   9        7.67        9.70      6.74 o 
  -2   7   9       11.06        8.29      6.49 o 
  -1   7   9        3.26       -3.37      6.32 o 
   0   7   9       67.37       75.45      7.04 o 
   1   7   9      202.40      186.51      8.40 o 
   2   7   9        0.67       14.51      7.25 o 
   3   7   9       66.10       58.45      9.01 o 
   4   7   9       40.00       31.61      7.89 o 
   5   7   9        0.36        4.48      8.20 o 
   6   7   9       17.86       17.18      8.87 o 
   7   7   9        3.48       11.67      9.09 o 
   8   7   9       16.18       20.14      9.64 o 
  -7   8   9       11.39       24.51      9.03 o 
  -6   8   9        2.18        6.14      8.74 o 
  -5   8   9        1.09        4.40      8.04 o 
  -4   8   9        2.50       -4.35      8.04 o 
  -3   8   9       33.04       40.87      8.22 o 
  -2   8   9        2.00        9.49      7.83 o 
  -1   8   9        4.60        6.81     10.21 o 
   0   8   9        1.09        9.17      7.47 o 
   1   8   9       25.66       26.93      7.93 o 
   2   8   9        1.44        9.12      9.91 o 
   3   8   9       19.10       18.98      9.01 o 
   4   8   9        9.34        9.08      8.37 o 
   5   8   9        6.96        0.42      8.31 o 
   6   8   9        1.45        4.11      9.09 o 
   7   8   9        2.26        6.11      9.24 o 
  -5   9   9       18.49       36.64      9.57 o 
  -4   9   9       10.11       29.48      9.25 o 
  -3   9   9       13.24       28.44      9.25 o 
  -2   9   9       58.47       60.24      9.18 o 
  -1   9   9        9.13       14.19      8.86 o 
   0   9   9       40.47       62.73      9.18 o 
   1   9   9       14.01       11.29      8.86 o 
   2   9   9        7.29       -5.28     15.83 o 
   3   9   9       32.44       28.34     10.83 o 
   4   9   9       23.46       14.97     10.32 o 
   5   9   9        4.70       -7.80     11.85 o 
  -1  10   9        0.52       19.01      9.69 o 
   0  10   9        9.30       12.61      9.66 o 
  -9   0  10       49.01       49.26     23.75 o 
  -8   0  10        0.20       -9.68     21.11 o 
  -7   0  10        4.14       -7.92     21.11 o 
  -6   0  10      227.34      223.63     21.99 o 
  -5   0  10      171.72      187.84     10.43 o 
  -4   0  10       10.28        7.92     21.11 o 
  -3   0  10       68.58       70.37     22.87 o 
  -2   0  10        0.03      -18.47     21.11 o 
  -1   0  10       45.86       59.81     23.75 o 
   0   0  10      119.55      113.47      8.80 o 
   1   0  10       31.51       24.20      8.01 o 
   2   0  10       82.77       82.93     18.03 o 
   3   0  10       96.09      112.50     10.84 o 
   4   0  10       48.64       65.33     28.59 o 
   5   0  10       19.40       13.37     11.71 o 
   6   0  10      128.65      130.82     14.32 o 
   7   0  10      127.18      103.74     14.32 o 
   8   0  10       55.88       52.91     14.37 o 
  -9   1  10        5.93      -18.17     18.17 o 
  -8   1  10       17.10        4.22     15.23 o 
  -7   1  10       25.04       24.84      8.66 o 
  -6   1  10       40.34       36.11      8.21 o 
  -5   1  10       16.35       21.63      7.02 o 
  -4   1  10       48.66       44.58      6.98 o 
  -3   1  10       26.16       21.73      7.52 o 
  -2   1  10       39.23       28.58      5.67 o 
  -1   1  10        0.72        7.27      7.00 o 
   0   1  10        0.10        0.88      7.04 o 
   1   1  10        1.44        3.52      5.12 o 
   2   1  10       41.17       33.57      6.08 o 
   3   1  10       40.75       33.83      6.90 o 
   4   1  10       17.90       11.79     10.03 o 
   5   1  10       17.22       12.69      8.22 o 
   6   1  10       12.80       26.91      9.02 o 
   7   1  10        1.27       -9.17      9.17 o 
   8   1  10        2.36        0.01     11.55 o 
  -8   2  10        0.27      -10.84     10.84 o 
  -7   2  10       32.22       21.32     10.05 o 
  -6   2  10       35.87       35.03      8.61 o 
  -5   2  10       41.76       37.47      8.25 o 
  -4   2  10      129.25      133.18      8.79 o 
  -3   2  10       11.77       20.78      7.54 o 
  -2   2  10       17.94       12.00     12.99 o 
  -1   2  10       15.88       19.48      8.05 o 
   0   2  10       18.41       41.34      8.80 o 
   1   2  10       38.11       48.58      8.96 o 
   2   2  10       36.32       42.46      6.73 o 
   3   2  10       27.01       29.91      9.40 o 
   4   2  10        3.18       10.48      7.25 o 
   5   2  10       52.52       53.01      8.48 o 
   6   2  10       51.70       63.03      9.48 o 
   7   2  10       29.13       42.38      9.52 o 
   8   2  10       10.34        6.82      9.84 o 
  -8   3  10      115.69      124.90     14.95 o 
  -7   3  10       71.00      120.51     14.07 o 
  -6   3  10       56.02       73.94     16.27 o 
  -5   3  10        7.60       -0.88      9.44 o 
  -4   3  10       13.03       17.14     10.12 o 
  -3   3  10       50.34       56.01      8.79 o 
  -2   3  10      137.60      162.98     19.13 o 
  -1   3  10      101.90      113.55     11.42 o 
   0   3  10        9.57       11.58      8.86 o 
   1   3  10       69.82       72.01      8.60 o 
   2   3  10       19.12       26.12      6.22 o 
   3   3  10      113.63      124.76      7.81 o 
   4   3  10      141.01      149.64     11.30 o 
   5   3  10       69.01       78.84      8.74 o 
   6   3  10        0.22        4.78      8.44 o 
   7   3  10        2.91        8.01      9.27 o 
  -7   4  10        6.54       -7.04     13.19 o 
  -6   4  10       11.29       29.91     12.31 o 
  -5   4  10       17.04       27.27     12.31 o 
  -4   4  10        1.13       -3.93     14.51 o 
  -3   4  10        2.01       12.68     14.51 o 
  -2   4  10        2.36       -5.49      9.52 o 
  -1   4  10        5.74        4.77      9.58 o 
   0   4  10       29.54       22.45      7.77 o 
   1   4  10       48.41       59.02      6.01 o 
   2   4  10       75.09       59.95      8.55 o 
   3   4  10        8.70        0.61      6.85 o 
   4   4  10        0.41        0.69      7.22 o 
   5   4  10        7.27        9.23     11.05 o 
   6   4  10        1.91       13.59      8.67 o 
   7   4  10        7.92       18.25      9.41 o 
  -6   5  10       33.90       61.57     14.07 o 
  -5   5  10        1.70        3.52     13.19 o 
  -4   5  10       29.70       31.67     13.19 o 
  -3   5  10       96.93      129.46     12.31 o 
  -2   5  10       28.06       37.12     10.56 o 
  -1   5  10       32.10       43.50      8.36 o 
   0   5  10       60.70       54.14      7.32 o 
   1   5  10        0.70       -3.52      7.32 o 
   2   5  10       57.42       67.82      7.46 o 
   3   5  10      128.69      152.94      8.81 o 
   4   5  10       54.51       54.47      5.77 o 
   5   5  10       60.02       54.36      8.61 o 
   6   5  10       16.42       22.03      8.99 o 
  -5   6  10        6.09        9.18     12.75 o 
  -4   6  10       32.70       37.96      8.62 o 
  -3   6  10       22.92       30.40      8.62 o 
  -2   6  10        0.08        5.65      8.44 o 
  -1   6  10       53.39       56.22     13.63 o 
   0   6  10       69.00       66.56      8.62 o 
   1   6  10       32.91       26.02      8.62 o 
   2   6  10       13.46       18.93      5.24 o 
   3   6  10        6.09       -0.98      5.76 o 
   4   6  10        1.30       -5.98      8.09 o 
  -2   7  10       50.59       71.93      7.07 o 
  -1   7  10       51.79       70.28      6.92 o 
   0   7  10        4.47        6.70      6.38 o 
   1   7  10        1.06        7.44      7.77 o 
                                                 
